# Supplementary material for: 4-tert-Butyl-2-(4-tert-butyl­pyridin-2-yl)pyridinium nitrate
Source: Acta Crystallogr Sect E Struct Rep Online. 2011 Jul 16;67(Pt 8):o2070. doi: 10.1107/S1600536811028030 (PMC3213515; doi:10.1107/S1600536811028030)
Supplement: Supplementary file 1 [file e-67-o2070-sup1.cif]

##############################################################################
#                                                                            #
# This CIF contains the data in a paper accepted for publication in          #
# Acta Crystallographica Section E. It conforms to the requirements of       #
# Notes for Authors for Acta Crystallographica Section E, and has been       #
# peer reviewed under the auspices of the IUCr Commission on Journals.       #
#                                                                            #
# Full details of the Crystallographic Information File format               #
# are given in the paper "The Crystallographic Information File (CIF):       #
# a New Standard Archive File for Crystallography" by S. R. Hall, F. H.      #
# Allen and I. D. Brown [Acta Cryst. (1991), A47, 655-685].                  #
#                                                                            #
# The current version of the core CIF dictionary is obtainable from          #
# ftp://ftp.iucr.org/pub/cif_core.dic.                                       #
#                                                                            #
# Software is freely available for graphical display of the structure(s)     #
# in this CIF. For information consult the CIF software page                 #
# http://www.iucr.org/resources/cif/software.                                #
#                                                                            #
# This file may be used for bona fide research purposes within the           #
# scientific community so long as proper attribution is given to the journal # 
# article from which it was obtained.                                        #
#                                                                            #
##############################################################################
data_global
_audit_creation_method     SHELXL-97
_journal_date_recd_electronic     2011-07-03
_journal_date_accepted     2011-07-13
_journal_name_full     'Acta Crystallographica, Section E'
_journal_year     2011
_journal_volume     67
_journal_issue      8
_journal_page_first     o2070
_journal_page_last     o2070
_journal_paper_category     QO
_journal_coeditor_code     RZ2623
_publ_contact_author_name     'Wen-Sheng Wu'
_publ_contact_author_address
;
Institute of Applied Chemistry
School of Chemistry and Chemical Engineering,
Zhaoqing University, Zhaoqing
526061, People's Republic of China
;
_publ_contact_author_email     zqwswu@163.com
_publ_contact_author_fax     ?
_publ_contact_author_phone     ?
_publ_section_title
;
4-<i>tert</i>-Butyl-2-(4-<i>tert</i>-butylpyridin-2-yl)pyridinium nitrate
;
loop_
    _publ_author_name
    _publ_author_address
    'Wen-Sheng Wu'
;
School of Chemistry and Chemical Engineering,
Zhaoqing University, Zhaoqing 526061, People's Republic of China
;
data_I
_audit_creation_method     SHELXL-97
_chemical_name_systematic
;
4-<i>tert</i>-Butyl-2-(4-<i>tert</i>-butylpyridin-2-yl)pyridinium nitrate
;
_chemical_name_common     ?
_chemical_formula_moiety     'C18 H25 N2 +, N O3 -'
_chemical_formula_sum     'C18 H25 N3 O3'
_chemical_formula_iupac     'C18 H25 N2 +, N O3 -'
_chemical_formula_weight     331.41
_chemical_melting_point     ?
_symmetry_cell_setting     orthorhombic
_symmetry_space_group_name_H-M     'P n a 21'
_symmetry_space_group_name_Hall     'P 2c -2n'
loop_
    _symmetry_equiv_pos_as_xyz
    'x, y, z'
    '-x, -y, z+1/2'
    'x+1/2, -y+1/2, z'
    '-x+1/2, y+1/2, z+1/2'
_cell_length_a     11.606(5)
_cell_length_b     9.770(4)
_cell_length_c     16.199(7)
_cell_angle_alpha     90.00
_cell_angle_beta     90.00
_cell_angle_gamma     90.00
_cell_volume     1836.8(13)
_cell_formula_units_Z     4
_cell_measurement_reflns_used     1686
_cell_measurement_theta_min     2.43
_cell_measurement_theta_max     25.10
_cell_measurement_temperature     273(2)
_exptl_crystal_description     block
_exptl_crystal_colour     colourless
_exptl_crystal_size_max     0.29
_exptl_crystal_size_mid     0.24
_exptl_crystal_size_min     0.19
_exptl_crystal_density_diffrn     1.198
_exptl_crystal_density_meas     ?
_exptl_crystal_density_method     'not measured'
_exptl_crystal_F_000     712.0
_exptl_absorpt_coefficient_mu     0.083
_exptl_absorpt_correction_type     multi-scan
_exptl_absorpt_process_details     '(SADABS; Bruker, 2005)'
_exptl_absorpt_correction_T_min     0.962
_exptl_absorpt_correction_T_max     0.978
_exptl_special_details
;
;
_diffrn_ambient_temperature     273(2)
_diffrn_radiation_type     MoK\a
_diffrn_radiation_wavelength     0.71073
_diffrn_radiation_source     'fine-focus sealed tube'
_diffrn_radiation_monochromator     graphite
_diffrn_measurement_device_type     'Bruker SMART CCD area-detector'
_diffrn_measurement_method     '\f and \w'
_diffrn_detector_area_resol_mean     ?
_diffrn_reflns_number     11773
_diffrn_reflns_av_R_equivalents     0.0418
_diffrn_reflns_av_sigmaI/netI     0.0265
_diffrn_reflns_theta_min     2.43
_diffrn_reflns_theta_max     25.24
_diffrn_reflns_theta_full     25.24
_diffrn_measured_fraction_theta_max     0.989
_diffrn_measured_fraction_theta_full     0.989
_diffrn_reflns_limit_h_min     -13
_diffrn_reflns_limit_h_max     13
_diffrn_reflns_limit_k_min     -11
_diffrn_reflns_limit_k_max     11
_diffrn_reflns_limit_l_min     -18
_diffrn_reflns_limit_l_max     19
_diffrn_standards_number     0
_diffrn_standards_interval_count     0
_diffrn_standards_interval_time     0
_diffrn_standards_decay_%     ?
_refine_special_details
;
Refinement of <i>F</i>^2^ against ALL reflections. The weighted <i>R</i>-factor
<i>wR</i> and goodness of fit <i>S</i> are based on <i>F</i>^2^, conventional
<i>R</i>-factors <i>R</i> are based on <i>F</i>, with <i>F</i> set to zero for
negative <i>F</i>^2^. The threshold expression of <i>F</i>^2^ >
\s(<i>F</i>^2^) is used only for calculating <i>R</i>-factors(gt) <i>etc</i>.
and is not relevant to the choice of reflections for refinement.
<i>R</i>-factors based on <i>F</i>^2^ are statistically about twice as large
as those based on <i>F</i>, and <i>R</i>- factors based on ALL data will be
even larger.
;
_reflns_number_total     1705
_reflns_number_gt     1314
_reflns_threshold_expression     I>2sigma(I)
_refine_ls_structure_factor_coef     Fsqd
_refine_ls_matrix_type     full
_refine_ls_R_factor_all     0.0577
_refine_ls_R_factor_gt     0.0398
_refine_ls_wR_factor_gt     0.1007
_refine_ls_wR_factor_ref     0.1118
_refine_ls_goodness_of_fit_ref     1.063
_refine_ls_restrained_S_all     1.063
_refine_ls_number_reflns     1705
_refine_ls_number_parameters     227
_refine_ls_number_restraints     1
_refine_ls_hydrogen_treatment     mixed
_refine_ls_weighting_scheme     calc
_refine_ls_weighting_details
         'calc w=1/[\s^2^(Fo^2^)+(0.0640P)^2^+0.0558P] where P=(Fo^2^+2Fc^2^)/3'
_atom_sites_solution_hydrogens     geom
_atom_sites_solution_primary     direct
_atom_sites_solution_secondary     difmap
_refine_ls_shift/su_max     0.000
_refine_ls_shift/su_mean     0.000
_refine_diff_density_max     0.136
_refine_diff_density_min     -0.134
_refine_ls_extinction_method     none
_refine_ls_extinction_coef     ?
loop_
    _atom_type_symbol
    _atom_type_description
    _atom_type_scat_dispersion_real
    _atom_type_scat_dispersion_imag
    _atom_type_scat_source
    'C' 'C' 0.0033 0.0000
                         'International Tables Vol C Tables 4.2.6.8 and 6.1.1.4'
    'H' 'H' 0.0000 0.0000
                         'International Tables Vol C Tables 4.2.6.8 and 6.1.1.4'
    'N' 'N' 0.0061 0.0000
                         'International Tables Vol C Tables 4.2.6.8 and 6.1.1.4'
    'O' 'O' 0.0106 0.0000
                         'International Tables Vol C Tables 4.2.6.8 and 6.1.1.4'
_computing_data_collection     'SMART (Bruker, 2002)'
_computing_cell_refinement     'SAINT (Bruker, 2002)'
_computing_data_reduction     'SAINT (Bruker, 2002)'
_computing_structure_solution     'SHELXS97 (Sheldrick, 2008)'
_computing_structure_refinement     'SHELXL97 (Sheldrick, 2008)'
_computing_molecular_graphics     'ORTEP-3 for Windows (Farrugia, 1997)'
_computing_publication_material     'WinGX (Farrugia, 1999)'
loop_
    _atom_site_type_symbol
    _atom_site_label
    _atom_site_fract_x
    _atom_site_fract_y
    _atom_site_fract_z
    _atom_site_U_iso_or_equiv
    _atom_site_adp_type
    _atom_site_calc_flag
    _atom_site_refinement_flags
    _atom_site_occupancy
    _atom_site_symmetry_multiplicity
    _atom_site_disorder_assembly
    _atom_site_disorder_group
    O O1 0.6857(3) 0.6853(3) 1.06496(18) 0.0996(11) Uani d . 1 1 . .
    O O3 0.6436(2) 0.5517(3) 0.96612(17) 0.0845(9) Uani d . 1 1 . .
    O O2 0.7322(3) 0.7406(4) 0.9424(2) 0.1063(11) Uani d . 1 1 . .
    N N1 0.2126(2) 0.0984(3) 0.64095(16) 0.0490(7) Uani d . 1 1 . .
    H H1N 0.280(3) 0.143(3) 0.613(2) 0.059(9) Uiso d . 1 1 . .
    N N2 0.4248(2) 0.1079(3) 0.70159(18) 0.0570(8) Uani d . 1 1 . .
    N N3 0.6866(2) 0.6606(3) 0.9902(2) 0.0628(8) Uani d . 1 1 . .
    C C1 0.4700(3) 0.1084(3) 0.8731(2) 0.0484(8) Uani d . 1 1 . .
    C C2 0.5555(3) 0.1325(4) 0.8155(2) 0.0626(10) Uani d . 1 1 . .
    H H2 0.6306 0.1493 0.8327 0.075 Uiso calc R 1 1 . .
    C C3 0.5294(3) 0.1316(5) 0.7323(3) 0.0669(10) Uani d . 1 1 . .
    H H3 0.5888 0.1486 0.6952 0.080 Uiso calc R 1 1 . .
    C C4 0.3599(3) 0.0832(3) 0.8416(2) 0.0455(7) Uani d . 1 1 . .
    H H4 0.2988 0.0660 0.8773 0.055 Uiso calc R 1 1 . .
    C C5 0.3418(3) 0.0838(3) 0.7571(2) 0.0438(7) Uani d . 1 1 . .
    C C6 0.2263(3) 0.0558(3) 0.71989(17) 0.0424(7) Uani d . 1 1 . .
    C C7 0.1355(2) -0.0087(3) 0.7586(2) 0.0438(7) Uani d . 1 1 . .
    H H7 0.1440 -0.0385 0.8128 0.053 Uiso calc R 1 1 . .
    C C8 0.1142(3) 0.0787(4) 0.5994(2) 0.0569(9) Uani d . 1 1 . .
    H H8 0.1078 0.1091 0.5452 0.068 Uiso calc R 1 1 . .
    C C9 0.0233(3) 0.0144(3) 0.6360(2) 0.0530(8) Uani d . 1 1 . .
    H H9 -0.0443 0.0001 0.6064 0.064 Uiso calc R 1 1 . .
    C C10 0.0312(3) -0.0301(3) 0.71786(19) 0.0458(8) Uani d . 1 1 . .
    C C11 0.4935(3) 0.1032(4) 0.9658(2) 0.0592(9) Uani d . 1 1 . .
    C C12 0.6147(4) 0.1546(7) 0.9880(3) 0.119(2) Uani d . 1 1 . .
    H H12A 0.6713 0.0967 0.9625 0.178 Uiso calc R 1 1 . .
    H H12B 0.6245 0.1524 1.0468 0.178 Uiso calc R 1 1 . .
    H H12C 0.6241 0.2467 0.9685 0.178 Uiso calc R 1 1 . .
    C C13 0.4872(5) -0.0481(5) 0.9912(3) 0.1001(15) Uani d . 1 1 . .
    H H13A 0.4117 -0.0831 0.9794 0.150 Uiso calc R 1 1 . .
    H H13B 0.5025 -0.0562 1.0492 0.150 Uiso calc R 1 1 . .
    H H13C 0.5436 -0.0994 0.9608 0.150 Uiso calc R 1 1 . .
    C C14 0.4034(5) 0.1836(6) 1.0136(3) 0.1090(18) Uani d . 1 1 . .
    H H14A 0.4091 0.2788 0.9996 0.163 Uiso calc R 1 1 . .
    H H14B 0.4163 0.1721 1.0717 0.163 Uiso calc R 1 1 . .
    H H14C 0.3280 0.1505 0.9996 0.163 Uiso calc R 1 1 . .
    C C15 -0.0693(3) -0.0977(3) 0.7623(2) 0.0533(8) Uani d . 1 1 . .
    C C16 -0.0320(4) -0.2367(4) 0.7949(3) 0.0861(13) Uani d . 1 1 . .
    H H16A -0.0095 -0.2941 0.7496 0.129 Uiso calc R 1 1 . .
    H H16B -0.0950 -0.2785 0.8239 0.129 Uiso calc R 1 1 . .
    H H16C 0.0319 -0.2254 0.8318 0.129 Uiso calc R 1 1 . .
    C C17 -0.1034(4) -0.0060(4) 0.8356(3) 0.0831(13) Uani d . 1 1 . .
    H H17A -0.0393 0.0027 0.8727 0.125 Uiso calc R 1 1 . .
    H H17B -0.1674 -0.0463 0.8643 0.125 Uiso calc R 1 1 . .
    H H17C -0.1249 0.0829 0.8156 0.125 Uiso calc R 1 1 . .
    C C18 -0.1747(4) -0.1165(6) 0.7074(4) 0.1001(17) Uani d . 1 1 . .
    H H18A -0.1979 -0.0294 0.6855 0.150 Uiso calc R 1 1 . .
    H H18B -0.2366 -0.1547 0.7392 0.150 Uiso calc R 1 1 . .
    H H18C -0.1561 -0.1772 0.6627 0.150 Uiso calc R 1 1 . .
loop_
    _atom_site_aniso_label
    _atom_site_aniso_U_11
    _atom_site_aniso_U_22
    _atom_site_aniso_U_33
    _atom_site_aniso_U_12
    _atom_site_aniso_U_13
    _atom_site_aniso_U_23
    O1 0.136(3) 0.107(2) 0.0558(18) -0.0491(19) 0.0177(17) -0.0289(16)
    O3 0.097(2) 0.094(2) 0.0625(18) -0.0245(17) 0.0054(16) -0.0279(16)
    O2 0.092(2) 0.118(2) 0.109(3) -0.0007(19) 0.033(2) 0.042(2)
    N1 0.0528(17) 0.0565(16) 0.0379(15) -0.0017(12) 0.0009(13) 0.0075(12)
    N2 0.0457(16) 0.075(2) 0.0502(17) -0.0018(14) 0.0053(14) 0.0172(14)
    N3 0.0545(17) 0.074(2) 0.060(2) 0.0000(15) 0.0104(15) -0.0011(18)
    C1 0.048(2) 0.0409(17) 0.056(2) -0.0002(13) -0.0028(16) 0.0012(14)
    C2 0.046(2) 0.071(2) 0.071(3) -0.0058(16) -0.0048(19) 0.0067(18)
    C3 0.052(2) 0.085(3) 0.064(3) -0.0027(18) 0.0098(19) 0.0224(19)
    C4 0.0428(17) 0.0480(17) 0.0458(19) -0.0006(13) 0.0009(14) 0.0000(13)
    C5 0.0462(17) 0.0414(16) 0.0437(18) 0.0007(12) 0.0028(14) 0.0045(13)
    C6 0.0483(18) 0.0458(15) 0.0332(17) 0.0039(13) 0.0003(13) 0.0019(13)
    C7 0.0480(17) 0.0488(16) 0.0344(15) -0.0007(14) -0.0008(15) 0.0043(13)
    C8 0.071(2) 0.062(2) 0.0369(18) 0.0006(18) -0.0048(17) 0.0062(15)
    C9 0.0532(19) 0.0607(19) 0.0450(18) -0.0029(15) -0.0106(16) 0.0019(16)
    C10 0.0502(19) 0.0437(17) 0.0434(19) 0.0016(13) -0.0011(14) -0.0014(14)
    C11 0.056(2) 0.067(2) 0.055(2) 0.0018(16) -0.0107(17) -0.0088(18)
    C12 0.086(3) 0.193(6) 0.077(3) -0.036(4) -0.022(3) -0.022(4)
    C13 0.131(4) 0.106(4) 0.063(3) 0.003(3) -0.032(3) 0.015(3)
    C14 0.112(4) 0.147(5) 0.068(3) 0.044(3) -0.019(3) -0.039(3)
    C15 0.0503(19) 0.058(2) 0.052(2) -0.0104(15) 0.0007(17) 0.0003(16)
    C16 0.089(3) 0.061(2) 0.109(3) -0.014(2) 0.012(3) 0.017(2)
    C17 0.072(3) 0.084(3) 0.093(3) -0.014(2) 0.025(2) -0.011(2)
    C18 0.072(3) 0.140(5) 0.088(3) -0.037(3) -0.014(3) 0.006(3)
_geom_special_details
;
All e.s.d.'s (except the e.s.d. in the dihedral angle between two l.s. planes)
are estimated using the full covariance matrix. The cell e.s.d.'s are taken
into account individually in the estimation of e.s.d.'s in distances, angles
and torsion angles; correlations between e.s.d.'s in cell parameters are only
used when they are defined by crystal symmetry. An approximate (isotropic)
treatment of cell e.s.d.'s is used for estimating e.s.d.'s involving l.s.
planes.
;
loop_
    _geom_bond_atom_site_label_1
    _geom_bond_atom_site_label_2
    _geom_bond_site_symmetry_2
    _geom_bond_distance
    _geom_bond_publ_flag
    O1 N3 . 1.235(4) ?
    O3 N3 . 1.239(4) ?
    O2 N3 . 1.221(4) ?
    N1 C8 . 1.340(4) ?
    N1 C6 . 1.354(4) ?
    N1 H1N . 1.00(4) ?
    N2 C3 . 1.332(5) ?
    N2 C5 . 1.339(4) ?
    C1 C2 . 1.383(5) ?
    C1 C4 . 1.398(4) ?
    C1 C11 . 1.527(5) ?
    C2 C3 . 1.382(6) ?
    C2 H2 . 0.9300 ?
    C3 H3 . 0.9300 ?
    C4 C5 . 1.384(5) ?
    C4 H4 . 0.9300 ?
    C5 C6 . 1.495(4) ?
    C6 C7 . 1.378(4) ?
    C7 C10 . 1.395(4) ?
    C7 H7 . 0.9300 ?
    C8 C9 . 1.364(5) ?
    C8 H8 . 0.9300 ?
    C9 C10 . 1.398(4) ?
    C9 H9 . 0.9300 ?
    C10 C15 . 1.521(5) ?
    C11 C14 . 1.520(6) ?
    C11 C13 . 1.536(6) ?
    C11 C12 . 1.536(6) ?
    C12 H12A . 0.9600 ?
    C12 H12B . 0.9600 ?
    C12 H12C . 0.9600 ?
    C13 H13A . 0.9600 ?
    C13 H13B . 0.9600 ?
    C13 H13C . 0.9600 ?
    C14 H14A . 0.9600 ?
    C14 H14B . 0.9600 ?
    C14 H14C . 0.9600 ?
    C15 C16 . 1.519(5) ?
    C15 C18 . 1.524(5) ?
    C15 C17 . 1.540(6) ?
    C16 H16A . 0.9600 ?
    C16 H16B . 0.9600 ?
    C16 H16C . 0.9600 ?
    C17 H17A . 0.9600 ?
    C17 H17B . 0.9600 ?
    C17 H17C . 0.9600 ?
    C18 H18A . 0.9600 ?
    C18 H18B . 0.9600 ?
    C18 H18C . 0.9600 ?
loop_
    _geom_angle_atom_site_label_1
    _geom_angle_atom_site_label_2
    _geom_angle_atom_site_label_3
    _geom_angle_site_symmetry_1
    _geom_angle_site_symmetry_3
    _geom_angle
    _geom_angle_publ_flag
    C8 N1 C6 . . 122.0(3) ?
    C8 N1 H1N . . 119(2) ?
    C6 N1 H1N . . 118(2) ?
    C3 N2 C5 . . 115.8(3) ?
    O2 N3 O1 . . 120.1(4) ?
    O2 N3 O3 . . 121.6(4) ?
    O1 N3 O3 . . 118.3(3) ?
    C2 C1 C4 . . 116.1(3) ?
    C2 C1 C11 . . 122.8(3) ?
    C4 C1 C11 . . 121.1(3) ?
    C3 C2 C1 . . 120.0(3) ?
    C3 C2 H2 . . 120.0 ?
    C1 C2 H2 . . 120.0 ?
    N2 C3 C2 . . 124.4(3) ?
    N2 C3 H3 . . 117.8 ?
    C2 C3 H3 . . 117.8 ?
    C5 C4 C1 . . 119.9(3) ?
    C5 C4 H4 . . 120.0 ?
    C1 C4 H4 . . 120.0 ?
    N2 C5 C4 . . 123.7(3) ?
    N2 C5 C6 . . 114.0(3) ?
    C4 C5 C6 . . 122.3(3) ?
    N1 C6 C7 . . 118.7(3) ?
    N1 C6 C5 . . 115.5(3) ?
    C7 C6 C5 . . 125.9(3) ?
    C6 C7 C10 . . 121.1(3) ?
    C6 C7 H7 . . 119.4 ?
    C10 C7 H7 . . 119.4 ?
    N1 C8 C9 . . 120.5(3) ?
    N1 C8 H8 . . 119.8 ?
    C9 C8 H8 . . 119.8 ?
    C8 C9 C10 . . 120.3(3) ?
    C8 C9 H9 . . 119.8 ?
    C10 C9 H9 . . 119.8 ?
    C7 C10 C9 . . 117.3(3) ?
    C7 C10 C15 . . 120.4(3) ?
    C9 C10 C15 . . 122.3(3) ?
    C14 C11 C1 . . 111.2(3) ?
    C14 C11 C13 . . 109.1(4) ?
    C1 C11 C13 . . 106.7(3) ?
    C14 C11 C12 . . 110.0(4) ?
    C1 C11 C12 . . 112.5(3) ?
    C13 C11 C12 . . 107.2(4) ?
    C11 C12 H12A . . 109.5 ?
    C11 C12 H12B . . 109.5 ?
    H12A C12 H12B . . 109.5 ?
    C11 C12 H12C . . 109.5 ?
    H12A C12 H12C . . 109.5 ?
    H12B C12 H12C . . 109.5 ?
    C11 C13 H13A . . 109.5 ?
    C11 C13 H13B . . 109.5 ?
    H13A C13 H13B . . 109.5 ?
    C11 C13 H13C . . 109.5 ?
    H13A C13 H13C . . 109.5 ?
    H13B C13 H13C . . 109.5 ?
    C11 C14 H14A . . 109.5 ?
    C11 C14 H14B . . 109.5 ?
    H14A C14 H14B . . 109.5 ?
    C11 C14 H14C . . 109.5 ?
    H14A C14 H14C . . 109.5 ?
    H14B C14 H14C . . 109.5 ?
    C16 C15 C10 . . 109.6(3) ?
    C16 C15 C18 . . 108.9(3) ?
    C10 C15 C18 . . 113.0(3) ?
    C16 C15 C17 . . 109.0(4) ?
    C10 C15 C17 . . 108.0(3) ?
    C18 C15 C17 . . 108.3(3) ?
    C15 C16 H16A . . 109.5 ?
    C15 C16 H16B . . 109.5 ?
    H16A C16 H16B . . 109.5 ?
    C15 C16 H16C . . 109.5 ?
    H16A C16 H16C . . 109.5 ?
    H16B C16 H16C . . 109.5 ?
    C15 C17 H17A . . 109.5 ?
    C15 C17 H17B . . 109.5 ?
    H17A C17 H17B . . 109.5 ?
    C15 C17 H17C . . 109.5 ?
    H17A C17 H17C . . 109.5 ?
    H17B C17 H17C . . 109.5 ?
    C15 C18 H18A . . 109.5 ?
    C15 C18 H18B . . 109.5 ?
    H18A C18 H18B . . 109.5 ?
    C15 C18 H18C . . 109.5 ?
    H18A C18 H18C . . 109.5 ?
    H18B C18 H18C . . 109.5 ?
loop_
    _geom_torsion_atom_site_label_1
    _geom_torsion_atom_site_label_2
    _geom_torsion_atom_site_label_3
    _geom_torsion_atom_site_label_4
    _geom_torsion_site_symmetry_1
    _geom_torsion_site_symmetry_2
    _geom_torsion_site_symmetry_3
    _geom_torsion_site_symmetry_4
    _geom_torsion
    _geom_torsion_publ_flag
    C4 C1 C2 C3 . . . . 0.4(5) ?
    C11 C1 C2 C3 . . . . 177.9(4) ?
    C5 N2 C3 C2 . . . . -0.1(6) ?
    C1 C2 C3 N2 . . . . -0.3(7) ?
    C2 C1 C4 C5 . . . . -0.2(4) ?
    C11 C1 C4 C5 . . . . -177.7(3) ?
    C3 N2 C5 C4 . . . . 0.3(5) ?
    C3 N2 C5 C6 . . . . -179.1(3) ?
    C1 C4 C5 N2 . . . . -0.2(5) ?
    C1 C4 C5 C6 . . . . 179.2(3) ?
    C8 N1 C6 C7 . . . . -0.6(4) ?
    C8 N1 C6 C5 . . . . 179.2(3) ?
    N2 C5 C6 N1 . . . . -19.3(4) ?
    C4 C5 C6 N1 . . . . 161.3(3) ?
    N2 C5 C6 C7 . . . . 160.5(3) ?
    C4 C5 C6 C7 . . . . -19.0(5) ?
    N1 C6 C7 C10 . . . . -0.1(4) ?
    C5 C6 C7 C10 . . . . -179.8(3) ?
    C6 N1 C8 C9 . . . . 0.2(5) ?
    N1 C8 C9 C10 . . . . 0.9(5) ?
    C6 C7 C10 C9 . . . . 1.1(4) ?
    C6 C7 C10 C15 . . . . -178.2(3) ?
    C8 C9 C10 C7 . . . . -1.5(5) ?
    C8 C9 C10 C15 . . . . 177.8(3) ?
    C2 C1 C11 C14 . . . . 135.0(4) ?
    C4 C1 C11 C14 . . . . -47.6(5) ?
    C2 C1 C11 C13 . . . . -106.1(4) ?
    C4 C1 C11 C13 . . . . 71.3(4) ?
    C2 C1 C11 C12 . . . . 11.1(5) ?
    C4 C1 C11 C12 . . . . -171.5(4) ?
    C7 C10 C15 C16 . . . . -56.6(4) ?
    C9 C10 C15 C16 . . . . 124.1(4) ?
    C7 C10 C15 C18 . . . . -178.2(3) ?
    C9 C10 C15 C18 . . . . 2.5(5) ?
    C7 C10 C15 C17 . . . . 62.0(4) ?
    C9 C10 C15 C17 . . . . -117.3(4) ?
loop_
    _geom_hbond_atom_site_label_D
    _geom_hbond_atom_site_label_H
    _geom_hbond_atom_site_label_A
    _geom_hbond_site_symmetry_A
    _geom_hbond_distance_DH
    _geom_hbond_distance_HA
    _geom_hbond_distance_DA
    _geom_hbond_angle_DHA
    N1 H1N O1 2_664 1.00(3) 1.89(3) 2.716(4) 137(3)
    C4 H4 O3 3_455 0.93 2.58 3.480(4) 164
    C7 H7 O3 3_455 0.93 2.49 3.389(4) 163
    C9 H9 O3 4_544 0.93 2.60 3.385(4) 143
_iucr_refine_instructions_details
;
TITL DS in Pna2(1)
CELL  0.71073  11.606   9.770  16.199   90.000   90.000   90.000
ZERR    4   0.005   0.004   0.007    0.000    0.000    0.000
LATT  -1
SYMM  - X, - Y, 1/2 + Z
SYMM  1/2 + X, 1/2 - Y,   Z
SYMM  1/2 - X, 1/2 + Y, 1/2 + Z
SFAC  C    H    N    O
UNIT  72 100 12 12
MERG   2
OMIT    -3.00  50.5
SIZE 0.29 0.24 0.19
FMAP   2
PLAN   20
ACTA
BOND   $H
HTAB
CONF
L.S.   10
TEMP     0.00
WGHT    0.064000    0.055800
FVAR       0.73383
O1      4   0.68570   0.68532   1.06497  11.00000   0.13627   0.10667 =
        0.05581  -0.02886   0.01769  -0.04910
O3      4   0.64360   0.55173   0.96612  11.00000   0.09691   0.09397 =
        0.06247  -0.02789   0.00538  -0.02454
O2      4   0.73224   0.74065   0.94240  11.00000   0.09249   0.11753 =
        0.10873   0.04215   0.03337  -0.00072
N1      3   0.21258   0.09838   0.64095  11.00000   0.05276   0.05650 =
        0.03787   0.00749   0.00091  -0.00169
H1N     2   0.27952   0.14345   0.61253  11.00000   0.05886
N2      3   0.42480   0.10795   0.70159  11.00000   0.04573   0.07507 =
        0.05017   0.01724   0.00531  -0.00183
N3      3   0.68665   0.66064   0.99023  11.00000   0.05445   0.07421 =
        0.05965  -0.00112   0.01042   0.00001
C1      1   0.47000   0.10839   0.87309  11.00000   0.04823   0.04092 =
        0.05616   0.00116  -0.00279  -0.00017
C2      1   0.55552   0.13248   0.81548  11.00000   0.04578   0.07085 =
        0.07129   0.00674  -0.00479  -0.00577
AFIX  43
H2      2   0.63062   0.14930   0.83273  11.00000  -1.20000
AFIX   0
C3      1   0.52937   0.13157   0.73228  11.00000   0.05191   0.08488 =
        0.06399   0.02239   0.00977  -0.00270
AFIX  43
H3      2   0.58883   0.14860   0.69519  11.00000  -1.20000
AFIX   0
C4      1   0.35987   0.08318   0.84159  11.00000   0.04282   0.04797 =
        0.04576  -0.00003   0.00090  -0.00060
AFIX  43
H4      2   0.29885   0.06603   0.87733  11.00000  -1.20000
AFIX   0
C5      1   0.34178   0.08380   0.75712  11.00000   0.04615   0.04137 =
        0.04373   0.00447   0.00283   0.00074
C6      1   0.22628   0.05578   0.71989  11.00000   0.04832   0.04582 =
        0.03320   0.00188   0.00031   0.00390
C7      1   0.13551  -0.00869   0.75857  11.00000   0.04805   0.04881 =
        0.03442   0.00432  -0.00079  -0.00067
AFIX  43
H7      2   0.14398  -0.03848   0.81276  11.00000  -1.20000
AFIX   0
C8      1   0.11417   0.07870   0.59939  11.00000   0.07149   0.06240 =
        0.03691   0.00621  -0.00485   0.00061
AFIX  43
H8      2   0.10780   0.10909   0.54517  11.00000  -1.20000
AFIX   0
C9      1   0.02326   0.01443   0.63604  11.00000   0.05316   0.06067 =
        0.04502   0.00188  -0.01064  -0.00292
AFIX  43
H9      2  -0.04434   0.00012   0.60644  11.00000  -1.20000
AFIX   0
C10     1   0.03116  -0.03005   0.71786  11.00000   0.05024   0.04366 =
        0.04342  -0.00135  -0.00108   0.00157
C11     1   0.49351   0.10319   0.96577  11.00000   0.05604   0.06675 =
        0.05482  -0.00882  -0.01072   0.00183
C12     1   0.61470   0.15458   0.98796  11.00000   0.08604   0.19294 =
        0.07742  -0.02218  -0.02176  -0.03613
AFIX 137
H12A    2   0.67130   0.09673   0.96246  11.00000  -1.50000
H12B    2   0.62448   0.15240   1.04680  11.00000  -1.50000
H12C    2   0.62407   0.24672   0.96851  11.00000  -1.50000
AFIX   0
C13     1   0.48723  -0.04806   0.99116  11.00000   0.13114   0.10552 =
        0.06349   0.01459  -0.03244   0.00276
AFIX 137
H13A    2   0.41173  -0.08311   0.97938  11.00000  -1.50000
H13B    2   0.50248  -0.05620   1.04920  11.00000  -1.50000
H13C    2   0.54357  -0.09943   0.96078  11.00000  -1.50000
AFIX   0
C14     1   0.40343   0.18355   1.01359  11.00000   0.11232   0.14652 =
        0.06808  -0.03948  -0.01917   0.04373
AFIX 137
H14A    2   0.40909   0.27880   0.99961  11.00000  -1.50000
H14B    2   0.41627   0.17215   1.07173  11.00000  -1.50000
H14C    2   0.32801   0.15047   0.99965  11.00000  -1.50000
AFIX   0
C15     1  -0.06927  -0.09774   0.76231  11.00000   0.05026   0.05764 =
        0.05207   0.00031   0.00071  -0.01037
C16     1  -0.03204  -0.23671   0.79489  11.00000   0.08900   0.06055 =
        0.10882   0.01714   0.01203  -0.01376
AFIX 137
H16A    2  -0.00948  -0.29406   0.74956  11.00000  -1.50000
H16B    2  -0.09504  -0.27852   0.82386  11.00000  -1.50000
H16C    2   0.03193  -0.22538   0.83183  11.00000  -1.50000
AFIX   0
C17     1  -0.10344  -0.00596   0.83564  11.00000   0.07214   0.08387 =
        0.09324  -0.01125   0.02548  -0.01380
AFIX 137
H17A    2  -0.03928   0.00265   0.87268  11.00000  -1.50000
H17B    2  -0.16739  -0.04626   0.86430  11.00000  -1.50000
H17C    2  -0.12494   0.08294   0.81563  11.00000  -1.50000
AFIX   0
C18     1  -0.17470  -0.11648   0.70735  11.00000   0.07156   0.14047 =
        0.08834   0.00646  -0.01381  -0.03726
AFIX 137
H18A    2  -0.19787  -0.02936   0.68554  11.00000  -1.50000
H18B    2  -0.23657  -0.15473   0.73921  11.00000  -1.50000
H18C    2  -0.15605  -0.17716   0.66269  11.00000  -1.50000
HKLF    4
REM  DS in Pna2(1)
REM R1 =  0.0398 for   1314 Fo > 4sig(Fo)  and  0.0577 for all   1705 data
REM    227 parameters refined using      1 restraints
END
WGHT      0.0580      0.0894
REM Highest difference peak  0.136,  deepest hole -0.134,  1-sigma level  0.031
Q1      0   0.42190   0.02320   1.00910  11.00000   0.05000   0.14000 =
        0.00000   0.00000   0.00000   0.00000
Q2      0   0.52170   0.34000   0.97800  11.00000   0.05000   0.13000 =
        0.00000   0.00000   0.00000   0.00000
Q3      0   0.50410   0.27490   0.97520  11.00000   0.05000   0.12000 =
        0.00000   0.00000   0.00000   0.00000
Q4      0  -0.12680  -0.24480   0.69750  11.00000   0.05000   0.12000 =
        0.00000   0.00000   0.00000   0.00000
Q5      0   0.46900   0.26790   1.00070  11.00000   0.05000   0.11000 =
        0.00000   0.00000   0.00000   0.00000
Q6      0   0.69550   0.80560   0.99480  11.00000   0.05000   0.11000 =
        0.00000   0.00000   0.00000   0.00000
Q7      0  -0.03950  -0.26460   0.71930  11.00000   0.05000   0.10000 =
        0.00000   0.00000   0.00000   0.00000
Q8      0   0.24070   0.17620   0.64170  11.00000   0.05000   0.10000 =
        0.00000   0.00000   0.00000   0.00000
Q9      0   0.62470   0.10730   1.06110  11.00000   0.05000   0.10000 =
        0.00000   0.00000   0.00000   0.00000
Q10     0   0.34840   0.00530   1.04150  11.00000   0.05000   0.10000 =
        0.00000   0.00000   0.00000   0.00000
Q11     0   0.52780   0.31000   1.03770  11.00000   0.05000   0.10000 =
        0.00000   0.00000   0.00000   0.00000
Q12     0   0.10690   0.21670   0.48230  11.00000   0.05000   0.09000 =
        0.00000   0.00000   0.00000   0.00000
Q13     0   0.69650   0.88920   0.98120  11.00000   0.05000   0.09000 =
        0.00000   0.00000   0.00000   0.00000
Q14     0   0.61830   0.30410   0.90020  11.00000   0.05000   0.09000 =
        0.00000   0.00000   0.00000   0.00000
Q15     0  -0.14600   0.00800   0.74260  11.00000   0.05000   0.09000 =
        0.00000   0.00000   0.00000   0.00000
Q16     0   0.62020   0.09180   0.66620  11.00000   0.05000   0.09000 =
        0.00000   0.00000   0.00000   0.00000
Q17     0   0.57370   0.34810   1.02300  11.00000   0.05000   0.09000 =
        0.00000   0.00000   0.00000   0.00000
Q18     0  -0.19010  -0.10090   0.63410  11.00000   0.05000   0.09000 =
        0.00000   0.00000   0.00000   0.00000
Q19     0   0.15470   0.13200   0.47420  11.00000   0.05000   0.09000 =
        0.00000   0.00000   0.00000   0.00000
Q20     0  -0.21780  -0.23100   0.72110  11.00000   0.05000   0.09000 =
        0.00000   0.00000   0.00000   0.00000
;
