# Supplementary material for: 4-tert-Butyl-2-(4-tert-butyl­pyridin-2-yl)pyridinium nitrate
Source: Acta Crystallogr Sect E Struct Rep Online. 2011 Jul 16;67(Pt 8):o2070. doi: 10.1107/S1600536811028030 (PMC3213515; doi:10.1107/S1600536811028030)
Supplement: Supplementary file 2 [file e-67-o2070-Isup2.hkl]

# 
# h,k,l, Fc-squared, Fo-squared, sigma(Fo-squared) and status flag 
# 
data_I
_shelx_title ' DS in Pna2(1)' 
_shelx_refln_list_code          4 
_shelx_F_calc_maximum      136.92 
_exptl_crystal_F_000       712.00 
_reflns_d_resolution_high  0.8334 
 
loop_ 
 _symmetry_equiv_pos_as_xyz 
 'x, y, z' 
 '-x, -y, z+1/2' 
 'x+1/2, -y+1/2, z' 
 '-x+1/2, y+1/2, z+1/2' 
 
_cell_length_a    11.6060 
_cell_length_b     9.7700 
_cell_length_c    16.1990 
_cell_angle_alpha  90.000 
_cell_angle_beta   90.000 
_cell_angle_gamma  90.000 
 
_shelx_F_squared_multiplier     1.000 
 
loop_ 
 _refln_index_h 
 _refln_index_k 
 _refln_index_l 
 _refln_F_squared_calc 
 _refln_F_squared_meas 
 _refln_F_squared_sigma 
 _refln_observed_status 
   2   0   0     4217.69     4069.86     99.64 o 
   4   0   0       12.21       14.13      1.81 o 
   6   0   0      524.97      523.23     16.84 o 
   8   0   0       27.27       25.10      3.33 o 
  10   0   0       17.35        8.44      5.50 o 
  12   0   0       26.65       32.35     12.24 o 
   1   1   0       67.44       69.06      1.61 o 
   2   1   0      264.25      273.13      3.53 o 
   3   1   0     7213.12     6715.46     48.66 o 
   4   1   0     1816.84     1843.72     17.63 o 
   5   1   0      113.39      158.17      3.69 o 
   6   1   0        2.04       -0.24      0.93 o 
   7   1   0      139.88      142.31      4.19 o 
   8   1   0        0.02        1.71      1.31 o 
   9   1   0      101.50       97.58      4.35 o 
  10   1   0       25.53       30.21      5.07 o 
  11   1   0       11.05       13.74      6.34 o 
  12   1   0        0.08       -3.44      4.81 o 
  13   1   0       14.57       14.09     11.25 o 
   0   2   0     8810.39     8108.04     81.31 o 
   1   2   0     2126.62     2105.64     18.34 o 
   2   2   0     1895.38     1721.70     14.52 o 
   3   2   0      112.19      109.86      2.62 o 
   4   2   0      410.79      412.22      5.88 o 
   5   2   0      114.64      117.90      3.31 o 
   6   2   0      332.49      344.87      6.15 o 
   7   2   0       84.86       87.15      3.75 o 
   8   2   0      221.33      203.52      5.84 o 
   9   2   0       10.75        5.86      4.16 o 
  10   2   0       13.16       11.50      3.67 o 
  11   2   0       21.41       27.32      4.95 o 
  12   2   0       11.80        8.36      4.06 o 
  13   2   0        0.38        0.25      5.67 o 
   1   3   0     8795.50     7853.08    171.50 o 
   2   3   0        3.73        7.84      1.31 o 
   3   3   0     1022.97     1059.77     10.94 o 
   4   3   0      154.77      164.78      4.12 o 
   5   3   0     1001.72      947.04     12.30 o 
   6   3   0      501.48      513.21      7.87 o 
   7   3   0      145.52      148.99      4.50 o 
   8   3   0      822.89      736.49     14.63 o 
   9   3   0       61.73       60.53      5.17 o 
  10   3   0        0.07       -2.06      2.67 o 
  11   3   0       76.52       73.27      6.96 o 
  12   3   0        0.61       -0.47      3.54 o 
  13   3   0        0.73       -6.79      5.88 o 
   0   4   0     1755.47     1494.15     20.50 o 
   1   4   0     3924.31     3872.41     38.18 o 
   2   4   0       15.39       18.93      2.31 o 
   3   4   0      118.78      120.77      3.75 o 
   4   4   0       62.59       56.13      2.62 o 
   5   4   0       10.59        9.98      1.54 o 
   6   4   0        0.20        1.64      1.39 o 
   7   4   0       19.18       15.40      2.96 o 
   8   4   0      274.64      282.45     10.36 o 
   9   4   0       41.86       48.37      7.64 o 
  10   4   0        1.12        2.48      3.20 o 
  11   4   0        0.07       -3.89      3.07 o 
  12   4   0        3.00        4.10      3.98 o 
  13   4   0        0.48        0.33      6.70 o 
   1   5   0     3002.89     2906.82     41.74 o 
   2   5   0      151.03      185.19      5.92 o 
   3   5   0      104.16      115.88      4.28 o 
   4   5   0        9.37        7.90      1.64 o 
   5   5   0      190.11      200.53      5.04 o 
   6   5   0      150.46      136.52      6.33 o 
   7   5   0      392.03      401.22     12.53 o 
   8   5   0      206.97      211.63      9.73 o 
   9   5   0       43.06       37.70      5.45 o 
  10   5   0        1.66       -1.61      3.17 o 
  11   5   0       14.76       13.57      4.90 o 
  12   5   0       20.55       31.38      6.21 o 
   0   6   0      610.49      674.88     14.06 o 
   1   6   0      184.80      177.36      8.96 o 
   2   6   0        3.75        5.44      2.64 o 
   3   6   0       29.99       31.38      2.62 o 
   4   6   0       31.46       34.98      3.26 o 
   5   6   0       46.29       48.56      5.28 o 
   6   6   0       12.73       11.95      3.49 o 
   7   6   0       35.50       36.05      5.17 o 
   8   6   0        8.27        7.05      3.51 o 
   9   6   0        2.23       -3.79      2.73 o 
  10   6   0       14.52       17.96      4.77 o 
  11   6   0        0.89        1.33      3.77 o 
   1   7   0        2.32        2.29      1.62 o 
   2   7   0      113.34      124.15      6.22 o 
   3   7   0       30.79       35.03      3.05 o 
   4   7   0       38.12       36.72      4.95 o 
   5   7   0        4.69       13.82      3.77 o 
   6   7   0       20.44       18.19      5.60 o 
   7   7   0      130.49      154.06     18.23 o 
   8   7   0        0.27        0.90      3.22 o 
   9   7   0        8.41        2.96      3.85 o 
  10   7   0        4.62        6.81      4.22 o 
   0   8   0       87.26       87.34      6.74 o 
   1   8   0      422.79      421.72      8.90 o 
   2   8   0      308.27      310.64      8.27 o 
   3   8   0      168.12      162.41      8.90 o 
   4   8   0       71.68       64.65      6.65 o 
   5   8   0        2.17        0.24      3.13 o 
   6   8   0        0.47        0.66      3.45 o 
   7   8   0       88.99      104.81      9.24 o 
   8   8   0        1.83        4.27      3.95 o 
   9   8   0        9.85        5.01      5.57 o 
   1   9   0        2.31       -0.44      2.40 o 
   2   9   0       14.90       11.59      4.09 o 
   3   9   0        2.23       -2.47      3.13 o 
   4   9   0        0.66        0.35      3.28 o 
   5   9   0       20.50       15.71      5.50 o 
   6   9   0        0.26        3.56      3.76 o 
   7   9   0        1.35        6.10      4.73 o 
   8   9   0       44.04       51.19     12.07 o 
   0  10   0       68.51       64.69      8.46 o 
   1  10   0       30.94       28.63      5.54 o 
   2  10   0       21.40       10.86      4.48 o 
   3  10   0        7.13        1.83      4.07 o 
   4  10   0       18.93       27.35      7.85 o 
   5  10   0       11.01        9.44      4.94 o 
   6  10   0        0.93       -2.24      4.10 o 
   2  11   0        0.04       -0.70      5.73 o 
   3  11   0        0.32        1.23      4.83 o 
   4  11   0       17.37       14.05      7.05 o 
   2   0   1     1701.93     1807.09     15.71 o 
   4   0   1     4556.70     4409.58     37.16 o 
   6   0   1      251.52      250.86      5.54 o 
   8   0   1       15.82       16.77      3.55 o 
  10   0   1      785.81      802.24     23.43 o 
  12   0   1       21.86       22.80     12.31 o 
   0   1   1     3279.04     3269.54     29.24 o 
   1   1   1     3591.51     3481.36     21.64 o 
   2   1   1     4973.07     5319.61     27.36 o 
   3   1   1      160.55      151.47      2.09 o 
   4   1   1      866.22      801.96      6.44 o 
   5   1   1      625.09      575.81      5.59 o 
   6   1   1        7.03        4.19      0.85 o 
   7   1   1      283.56      296.74      4.41 o 
   8   1   1       70.08       66.15      2.57 o 
   9   1   1      347.00      365.77      6.30 o 
  10   1   1        4.26        3.29      1.88 o 
  11   1   1       23.80       18.86      3.37 o 
  12   1   1        5.68       -1.02      3.98 o 
  13   1   1        4.96       14.60     11.85 o 
   1   2   1    18746.53    17825.94     98.14 o 
   2   2   1      854.92      876.46      6.44 o 
   3   2   1     3106.91     2994.56     16.87 o 
   4   2   1      180.73      182.42      2.64 o 
   5   2   1      206.15      196.63      2.98 o 
   6   2   1      503.52      501.08      5.38 o 
   7   2   1       56.85       57.94      2.09 o 
   8   2   1      108.69      105.52      3.51 o 
   9   2   1      573.60      606.55      8.60 o 
  10   2   1      215.31      229.03      6.58 o 
  11   2   1        3.59        2.37      2.25 o 
  12   2   1       12.93       13.27      3.42 o 
  13   2   1       10.04       -0.59      7.52 o 
   0   3   1     9410.98     9489.17     83.39 o 
   1   3   1     1673.59     1566.83      9.95 o 
   2   3   1       47.77       51.44      1.45 o 
   3   3   1      272.82      262.71      3.45 o 
   4   3   1      915.71      897.55      7.14 o 
   5   3   1       41.40       53.48      1.76 o 
   6   3   1       99.14      102.02      2.53 o 
   7   3   1      423.24      435.81      6.25 o 
   8   3   1       50.36       48.16      2.60 o 
   9   3   1      213.68      223.46      6.34 o 
  10   3   1       34.77       38.85      3.94 o 
  11   3   1       23.19       30.72      4.78 o 
  12   3   1       10.27       15.09      3.15 o 
  13   3   1       20.60       26.36      5.74 o 
   1   4   1      604.91      649.96      5.82 o 
   2   4   1      450.38      463.55      6.02 o 
   3   4   1       96.98       89.40      2.28 o 
   4   4   1      132.91      120.26      2.65 o 
   5   4   1       91.80       87.23      2.58 o 
   6   4   1        8.79        8.71      1.38 o 
   7   4   1      223.06      222.06      4.92 o 
   8   4   1       72.78       73.28      4.07 o 
   9   4   1      149.02      150.16      6.06 o 
  10   4   1       32.03       37.99      4.26 o 
  11   4   1       36.88       43.05      5.97 o 
  12   4   1       15.53       19.54      3.57 o 
  13   4   1        7.13        7.79      3.73 o 
   0   5   1     1563.14     1527.31     15.73 o 
   1   5   1      765.85      746.61      7.58 o 
   2   5   1     1050.43     1082.44      9.27 o 
   3   5   1       91.76       89.00      3.25 o 
   4   5   1      119.93      116.04      2.69 o 
   5   5   1       64.93       71.88      2.77 o 
   6   5   1       12.56       14.87      1.71 o 
   7   5   1       54.49       53.53      3.64 o 
   8   5   1      142.17      154.74      6.66 o 
   9   5   1      107.42      106.09      7.41 o 
  10   5   1        6.79        4.07      2.51 o 
  11   5   1        8.88        8.69      3.01 o 
  12   5   1        7.86       11.68      3.33 o 
   1   6   1      253.24      254.28      4.37 o 
   2   6   1      543.99      573.39      6.74 o 
   3   6   1      305.35      317.89      4.84 o 
   4   6   1      279.71      287.99      5.18 o 
   5   6   1       48.08       51.92      3.17 o 
   6   6   1       30.00       23.07      2.80 o 
   7   6   1       35.25       38.00      3.73 o 
   8   6   1      305.46      335.42      8.90 o 
   9   6   1       14.95       21.19      4.18 o 
  10   6   1        1.46        3.22      2.63 o 
  11   6   1        0.21       -0.92      2.63 o 
   0   7   1      381.21      372.98      7.75 o 
   1   7   1      206.84      209.10      4.55 o 
   2   7   1       91.63       95.17      3.19 o 
   3   7   1       40.93       36.36      3.36 o 
   4   7   1       28.43       27.34      3.50 o 
   5   7   1        3.69        3.52      2.19 o 
   6   7   1      201.10      213.33      7.26 o 
   7   7   1        2.93        2.58      2.27 o 
   8   7   1        1.66        6.37      2.49 o 
   9   7   1       17.68       23.42      3.73 o 
  10   7   1        4.92        4.20      2.90 o 
  11   7   1        2.71        5.00      5.85 o 
   1   8   1       65.72       60.84      3.19 o 
   2   8   1        6.11        6.46      1.87 o 
   3   8   1       30.69       32.35      3.21 o 
   4   8   1       11.82        8.83      2.76 o 
   5   8   1        3.67        4.44      2.44 o 
   6   8   1       11.64       11.97      3.06 o 
   7   8   1        8.19        8.06      2.92 o 
   8   8   1       42.47       43.40      4.74 o 
   9   8   1       19.34       15.44      5.31 o 
   0   9   1      141.62      156.02      6.17 o 
   1   9   1       25.70       24.42      2.76 o 
   2   9   1       16.41       20.05      3.06 o 
   3   9   1        0.95        2.61      2.61 o 
   4   9   1       25.78       22.98      3.54 o 
   5   9   1        9.44       11.27      3.12 o 
   6   9   1       39.19       50.88      4.98 o 
   7   9   1        1.09        0.59      3.02 o 
   8   9   1       14.20       14.71      3.82 o 
   1  10   1       38.10       33.05      4.05 o 
   2  10   1       44.99       42.70      4.45 o 
   3  10   1       57.99       52.93      4.95 o 
   4  10   1       10.24       11.20      3.41 o 
   5  10   1        2.71        0.04      2.92 o 
   6  10   1       10.17        6.47      3.36 o 
   7  10   1        9.65        9.73      9.67 o 
   1  11   1       10.71        8.28      5.49 o 
   2  11   1       11.57       10.45      4.03 o 
   3  11   1        9.96        8.19      3.97 o 
   4  11   1       12.13        8.20      4.35 o 
   0   0   2     1306.29     1007.95     14.71 o 
   2   0   2     3502.04     3242.84     26.71 o 
   4   0   2      274.73      255.21      4.25 o 
   6   0   2      155.66      160.27      4.00 o 
   8   0   2      315.10      302.35      6.47 o 
  10   0   2      429.91      492.94     12.58 o 
  12   0   2        8.01        7.12      5.85 o 
   1   1   2     5212.44     4841.95     26.25 o 
   2   1   2     2430.30     2395.69     14.09 o 
   3   1   2     1234.99     1103.50      7.31 o 
   4   1   2      667.17      671.05      5.48 o 
   5   1   2     1724.08     1822.69     11.95 o 
   6   1   2     1394.01     1462.55     10.65 o 
   7   1   2       16.73       17.49      1.32 o 
   8   1   2        2.82        2.94      1.01 o 
   9   1   2      289.14      311.79      6.10 o 
  10   1   2       88.06       85.10      4.75 o 
  11   1   2       52.00       50.71      4.92 o 
  12   1   2        4.83        0.46      4.51 o 
  13   1   2        4.73        7.30     10.45 o 
   0   2   2     6834.82     6715.06     48.29 o 
   1   2   2     9448.01     9009.49     45.36 o 
   2   2   2     2866.82     2763.41     16.35 o 
   3   2   2      128.86      115.20      1.99 o 
   4   2   2     2105.52     2069.43     12.86 o 
   5   2   2      597.50      570.01      5.39 o 
   6   2   2      255.03      229.87      3.60 o 
   7   2   2      152.92      151.67      3.45 o 
   8   2   2        1.64        1.80      1.18 o 
   9   2   2      233.48      224.52      7.91 o 
  10   2   2        1.46        1.08      2.00 o 
  11   2   2       82.95       88.62      4.91 o 
  12   2   2        5.60        5.56      3.19 o 
  13   2   2       10.13        6.64      6.83 o 
   1   3   2     1306.45     1456.80      9.47 o 
   2   3   2     2045.00     2018.65     12.37 o 
   3   3   2      797.16      843.16      6.48 o 
   4   3   2      348.96      356.74      4.78 o 
   5   3   2      557.18      545.46      5.31 o 
   6   3   2       91.13      112.61      2.72 o 
   7   3   2       21.56       17.57      1.68 o 
   8   3   2      105.49      109.61      4.12 o 
   9   3   2        4.57        4.34      2.05 o 
  10   3   2      140.49      135.52      5.58 o 
  11   3   2       11.51       11.35      2.86 o 
  12   3   2        6.56        6.45      3.23 o 
  13   3   2        6.82       -1.10      3.72 o 
   0   4   2      289.58      280.29      7.68 o 
   1   4   2      574.67      548.21      5.25 o 
   2   4   2     1355.47     1414.25      9.98 o 
   3   4   2      188.04      187.36      2.88 o 
   4   4   2      109.34      133.22      2.50 o 
   5   4   2        1.87        1.81      1.06 o 
   6   4   2      392.52      395.63      5.91 o 
   7   4   2       47.03       44.32      2.88 o 
   8   4   2      208.69      202.53      7.12 o 
   9   4   2       29.75       29.90      3.19 o 
  10   4   2      109.15      114.94      5.71 o 
  11   4   2       49.47       49.43      4.91 o 
  12   4   2       25.03       32.81      4.18 o 
  13   4   2        4.96       -0.94      3.85 o 
   1   5   2      624.34      579.02      5.93 o 
   2   5   2      377.26      341.78      4.40 o 
   3   5   2      136.20      134.57      2.79 o 
   4   5   2       57.56       59.25      2.25 o 
   5   5   2      377.72      364.41      6.18 o 
   6   5   2       38.36       41.05      2.70 o 
   7   5   2       47.17       41.75      3.06 o 
   8   5   2      149.78      146.74      6.43 o 
   9   5   2       36.85       33.88      4.47 o 
  10   5   2       14.35       12.15      2.89 o 
  11   5   2       46.44       56.88      4.96 o 
  12   5   2       25.04       26.01      4.12 o 
   0   6   2      309.81      312.11      9.53 o 
   1   6   2       47.09       44.91      2.02 o 
   2   6   2      191.96      200.27      5.19 o 
   3   6   2       45.37       50.85      3.22 o 
   4   6   2      111.60      114.27      4.06 o 
   5   6   2        3.05        3.58      1.53 o 
   6   6   2      133.53      127.49      5.21 o 
   7   6   2        3.31        2.81      2.16 o 
   8   6   2      169.84      168.15      6.65 o 
   9   6   2       58.24       67.61      5.03 o 
  10   6   2       20.99       26.45      3.79 o 
  11   6   2        8.99       10.28      3.17 o 
   1   7   2        0.79        0.21      1.14 o 
   2   7   2       71.95       80.29      2.97 o 
   3   7   2      433.63      437.67      9.88 o 
   4   7   2      217.98      216.78      5.24 o 
   5   7   2       93.16       97.37      7.16 o 
   6   7   2       71.31       64.98      4.45 o 
   7   7   2      181.24      178.98      7.82 o 
   8   7   2       22.62       20.30      3.93 o 
   9   7   2       19.99       16.64      3.36 o 
  10   7   2       32.04       38.94      4.72 o 
   0   8   2      234.30      239.17      6.76 o 
   1   8   2       25.47       29.87      2.38 o 
   2   8   2      123.56      116.75      4.35 o 
   3   8   2      126.96      122.38      4.93 o 
   4   8   2       38.50       36.24      3.53 o 
   5   8   2       13.25       17.64      3.22 o 
   6   8   2       10.30       10.97      3.03 o 
   7   8   2       34.80       31.05      5.32 o 
   8   8   2        5.00        0.01      2.69 o 
   9   8   2       46.81       52.86      5.30 o 
   1   9   2       29.43       27.50      3.00 o 
   2   9   2       45.02       37.96      3.73 o 
   3   9   2       24.77       22.81      4.11 o 
   4   9   2       12.00        8.07      3.19 o 
   5   9   2       25.50       27.58      4.03 o 
   6   9   2        1.28        3.65      3.13 o 
   7   9   2       19.19       13.27      3.67 o 
   8   9   2        7.99        9.88      3.63 o 
   0  10   2       23.29       22.97      5.26 o 
   1  10   2       28.42       24.26      4.10 o 
   2  10   2        9.88        7.88      3.37 o 
   3  10   2        2.82        0.36      2.73 o 
   4  10   2       56.65       51.94      5.32 o 
   5  10   2        5.49        5.00      3.28 o 
   6  10   2        0.28       -2.47      2.97 o 
   7  10   2        7.64        2.06      9.30 o 
   1  11   2        7.14       11.11      5.96 o 
   2  11   2        3.97       -2.70      4.46 o 
   3  11   2        4.44        0.56      3.66 o 
   4  11   2        0.34       -1.65      3.34 o 
   2   0   3     7584.49     7487.82     53.80 o 
   4   0   3     1469.98     1354.90     12.95 o 
   6   0   3      284.87      320.94      5.81 o 
   8   0   3      176.05      180.95      5.06 o 
  10   0   3      559.40      545.70     22.08 o 
  12   0   3       34.89       29.91      7.70 o 
   0   1   3      486.82      482.06      6.10 o 
   1   1   3     2821.41     2804.87     15.38 o 
   2   1   3     1930.14     2061.08     13.42 o 
   3   1   3      799.02      835.60      6.05 o 
   4   1   3       14.46       11.72      0.84 o 
   5   1   3      992.45     1133.43      8.49 o 
   6   1   3      672.01      685.59      6.43 o 
   7   1   3       33.89       34.80      1.72 o 
   8   1   3       49.64       43.27      2.44 o 
   9   1   3       43.01       37.07      2.50 o 
  10   1   3       96.19       87.58      4.28 o 
  11   1   3       42.24       43.39      4.41 o 
  12   1   3        4.49       11.73      3.98 o 
  13   1   3        3.64        0.42      5.41 o 
   1   2   3     3423.58     3231.60     17.80 o 
   2   2   3     1009.34     1058.70      9.02 o 
   3   2   3     1059.15     1069.72      9.47 o 
   4   2   3      159.29      179.08      4.61 o 
   5   2   3      125.69      162.45      2.56 o 
   6   2   3      146.77      160.53      2.85 o 
   7   2   3      183.95      190.91      4.08 o 
   8   2   3        6.23        6.82      1.58 o 
   9   2   3      108.48       98.63      3.89 o 
  10   2   3      149.13      160.10      5.00 o 
  11   2   3      165.45      164.93      7.13 o 
  12   2   3        4.60        1.90      5.26 o 
  13   2   3        0.31       -0.46      4.09 o 
   0   3   3      513.64      449.44      6.59 o 
   1   3   3      172.39      147.88      2.34 o 
   2   3   3     1025.51     1038.80      7.43 o 
   3   3   3      337.01      340.69      4.40 o 
   4   3   3      607.76      598.64      6.51 o 
   5   3   3      195.75      208.98      4.17 o 
   6   3   3      436.76      478.40      6.79 o 
   7   3   3       47.81       49.07      2.89 o 
   8   3   3       14.30       13.26      2.43 o 
   9   3   3      247.99      252.25      7.29 o 
  10   3   3      118.40      123.79      5.47 o 
  11   3   3       30.35       29.72      3.58 o 
  12   3   3       15.93        6.07      3.41 o 
  13   3   3       18.35       17.23      9.38 o 
   1   4   3      532.90      488.07      5.13 o 
   2   4   3      773.60      728.71      6.30 o 
   3   4   3      428.64      434.86      4.47 o 
   4   4   3      524.88      488.24      6.09 o 
   5   4   3      156.48      152.83      3.66 o 
   6   4   3      265.32      281.90      5.42 o 
   7   4   3       15.50       13.24      1.95 o 
   8   4   3       23.40       24.69      2.46 o 
   9   4   3       40.18       43.10      3.73 o 
  10   4   3       66.57       72.71      6.44 o 
  11   4   3        2.65        4.31      2.48 o 
  12   4   3       22.05       21.46      3.75 o 
   0   5   3        7.27        4.93      1.46 o 
   1   5   3      434.60      436.81      5.04 o 
   2   5   3     1266.58     1279.04     10.72 o 
   3   5   3      335.14      369.14      4.54 o 
   4   5   3       84.05       86.75      3.24 o 
   5   5   3       66.51       69.87      3.18 o 
   6   5   3        1.20        1.35      1.36 o 
   7   5   3       93.34       98.60      3.92 o 
   8   5   3      104.12      114.60      5.27 o 
   9   5   3       83.90       93.82      5.06 o 
  10   5   3        2.08        2.41      2.39 o 
  11   5   3       41.15       43.93      4.65 o 
  12   5   3        6.35       12.41      3.42 o 
   1   6   3        7.08        7.18      1.21 o 
   2   6   3      771.36      769.46      7.63 o 
   3   6   3       91.43       89.45      3.46 o 
   4   6   3       24.13       23.81      2.24 o 
   5   6   3       19.96       22.49      2.30 o 
   6   6   3       11.66       11.21      1.95 o 
   7   6   3      104.21      104.94      5.15 o 
   8   6   3        1.71        1.14      2.11 o 
   9   6   3       17.65       13.29      3.94 o 
  10   6   3       32.32       34.22      4.20 o 
  11   6   3       13.37        8.83      3.39 o 
   0   7   3      110.66      109.69      7.26 o 
   1   7   3        8.53        6.91      1.36 o 
   2   7   3       13.60       13.88      2.10 o 
   3   7   3       58.91       61.51      3.27 o 
   4   7   3       30.65       30.98      2.97 o 
   5   7   3        7.89        7.27      2.30 o 
   6   7   3       20.35       20.23      3.06 o 
   7   7   3       66.39       63.59      4.78 o 
   8   7   3        8.73        6.62      2.87 o 
   9   7   3        0.52        0.16      2.79 o 
  10   7   3       12.70       10.91      3.32 o 
   1   8   3       15.69       16.07      2.25 o 
   2   8   3       38.39       37.18      2.93 o 
   3   8   3      209.92      218.95      5.73 o 
   4   8   3       35.44       36.84      3.70 o 
   5   8   3       31.51       37.00      3.72 o 
   6   8   3       57.65       69.46      5.19 o 
   7   8   3       25.51       24.42      3.84 o 
   8   8   3       23.38       19.26      3.81 o 
   9   8   3        8.26        8.64      3.40 o 
   0   9   3        5.13        0.25      3.39 o 
   1   9   3       12.47       19.67      2.77 o 
   2   9   3        3.06       -0.31      2.01 o 
   3   9   3       20.10       25.61      3.38 o 
   4   9   3       11.92       16.71      3.47 o 
   5   9   3       96.46       94.70      7.39 o 
   6   9   3       30.50       30.87      5.05 o 
   7   9   3       16.15       17.42      3.92 o 
   8   9   3       11.12        4.88      3.33 o 
   1  10   3        7.04        4.75      3.01 o 
   2  10   3        2.28       -1.83      4.84 o 
   3  10   3       29.90       31.66      4.95 o 
   4  10   3        1.71       -0.52      3.00 o 
   5  10   3        1.89        4.91      3.34 o 
   6  10   3       12.40       11.28      3.88 o 
   0  11   3       45.20       41.59      8.64 o 
   1  11   3        1.53       -4.21      3.95 o 
   2  11   3        2.64        4.10      4.94 o 
   3  11   3        1.89       -2.01      3.89 o 
   4  11   3        7.94        5.03      5.33 o 
   0   0   4    16804.98    16499.12    197.57 o 
   2   0   4     1007.99      924.59      9.28 o 
   4   0   4     2763.08     2853.36     23.87 o 
   6   0   4      142.94      143.42      3.96 o 
   8   0   4       17.04       16.26      2.90 o 
  10   0   4       46.80       44.76      5.93 o 
  12   0   4       65.03       49.82      6.85 o 
   1   1   4     1005.83      980.70      7.41 o 
   2   1   4      149.03      157.42      2.12 o 
   3   1   4     1462.22     1365.43      9.06 o 
   4   1   4     1950.69     2004.53     12.64 o 
   5   1   4      519.18      556.81      5.57 o 
   6   1   4      127.15      117.74      2.91 o 
   7   1   4       12.64       11.80      1.19 o 
   8   1   4       54.69       50.01      2.76 o 
   9   1   4      123.32      129.34      4.53 o 
  10   1   4       34.78       34.78      3.49 o 
  11   1   4      126.86      132.50      7.07 o 
  12   1   4        4.35        4.91      4.80 o 
  13   1   4        0.08       -2.30      5.93 o 
   0   2   4      728.40      622.79      7.25 o 
   1   2   4      982.32      920.99      6.89 o 
   2   2   4      704.98      715.65      6.46 o 
   3   2   4      236.78      252.17      4.14 o 
   4   2   4      368.28      442.45      5.88 o 
   5   2   4      374.95      380.31      4.65 o 
   6   2   4      379.62      360.16      5.64 o 
   7   2   4      145.27      142.00      3.95 o 
   8   2   4       66.74       63.92      3.75 o 
   9   2   4      234.14      221.92      5.45 o 
  10   2   4       50.59       57.97      3.51 o 
  11   2   4      228.25      240.83     10.88 o 
  12   2   4        0.52        0.31      3.47 o 
  13   2   4        1.40        0.60      4.40 o 
   1   3   4      134.39      141.00      2.63 o 
   2   3   4      247.53      261.94      3.00 o 
   3   3   4      333.91      372.60      5.43 o 
   4   3   4     1115.66     1215.86     11.51 o 
   5   3   4      475.68      464.06      5.92 o 
   6   3   4      140.05      132.42      3.74 o 
   7   3   4       20.68       26.10      2.36 o 
   8   3   4        0.18        2.47      1.55 o 
   9   3   4       36.84       33.84      2.82 o 
  10   3   4       75.07       72.81      4.53 o 
  11   3   4       38.99       37.60      4.45 o 
  12   3   4        2.83        0.80      3.57 o 
  13   3   4        4.25        1.63      8.60 o 
   0   4   4       76.70       74.27      2.84 o 
   1   4   4      157.18      160.05      3.62 o 
   2   4   4      489.63      457.90      4.73 o 
   3   4   4      423.04      423.55      4.82 o 
   4   4   4       54.48       52.04      2.57 o 
   5   4   4      337.81      350.96      6.02 o 
   6   4   4       42.61       41.59      2.67 o 
   7   4   4       27.96       27.90      2.85 o 
   8   4   4       56.39       65.95      3.75 o 
   9   4   4       95.11       90.73      4.89 o 
  10   4   4       53.65       54.24      5.29 o 
  11   4   4       34.55       36.10      4.02 o 
  12   4   4       46.50       47.83      5.74 o 
   1   5   4       30.22       36.63      2.20 o 
   2   5   4      171.71      171.16      3.09 o 
   3   5   4      936.89      966.52     10.59 o 
   4   5   4       55.78       55.06      2.87 o 
   5   5   4       53.49       60.56      3.07 o 
   6   5   4       30.92       34.17      2.64 o 
   7   5   4       32.50       32.11      2.76 o 
   8   5   4       87.14       81.94      4.29 o 
   9   5   4        6.01        9.12      2.53 o 
  10   5   4       26.16       27.12      3.66 o 
  11   5   4       13.96       13.34      3.24 o 
  12   5   4       16.20       22.32      4.61 o 
   0   6   4      174.89      175.22      4.96 o 
   1   6   4       29.61       30.81      1.89 o 
   2   6   4      242.87      244.62      5.13 o 
   3   6   4      260.71      249.90      5.57 o 
   4   6   4      122.45      129.77      4.70 o 
   5   6   4       74.94       81.02      3.68 o 
   6   6   4       56.00       58.03      3.39 o 
   7   6   4        8.62        8.95      2.33 o 
   8   6   4       10.09        8.78      2.64 o 
   9   6   4        0.46        7.06      2.78 o 
  10   6   4       16.11       24.72      5.26 o 
  11   6   4       10.37       14.73      3.65 o 
   1   7   4       11.85        8.58      1.67 o 
   2   7   4      102.99      104.80      3.97 o 
   3   7   4      157.63      150.45      5.14 o 
   4   7   4      120.80      107.08      4.26 o 
   5   7   4        5.60        8.58      2.10 o 
   6   7   4       23.64       17.74      3.03 o 
   7   7   4       10.03        7.56      2.85 o 
   8   7   4      116.73      109.63      8.96 o 
   9   7   4       24.49       25.19      3.94 o 
  10   7   4        3.34        7.23      3.19 o 
   0   8   4       10.90       10.58      3.15 o 
   1   8   4       16.44       10.71      2.02 o 
   2   8   4        6.27        4.64      1.88 o 
   3   8   4       46.51       49.96      3.47 o 
   4   8   4       30.94       36.38      3.65 o 
   5   8   4        1.68        3.09      2.34 o 
   6   8   4        6.56        9.55      3.07 o 
   7   8   4       38.38       36.50      4.34 o 
   8   8   4        1.28        3.62      2.88 o 
   9   8   4        6.77       10.52      3.64 o 
   1   9   4       44.70       45.63      4.40 o 
   2   9   4       17.18       23.49      2.88 o 
   3   9   4       10.35        9.18      2.46 o 
   4   9   4       12.25        9.36      2.90 o 
   5   9   4       26.39       26.67      3.95 o 
   6   9   4       12.13        9.19      4.24 o 
   7   9   4        9.68        9.71      3.59 o 
   8   9   4       10.19        4.58      7.17 o 
   0  10   4       46.56       55.63      7.35 o 
   1  10   4        3.88        6.00      3.09 o 
   2  10   4       17.20       21.04      4.25 o 
   3  10   4       12.06       11.18      3.68 o 
   4  10   4       44.83       57.87      5.40 o 
   5  10   4       19.05       21.53      4.20 o 
   6  10   4        1.11        2.03      4.25 o 
   1  11   4        3.79        0.85      3.99 o 
   2  11   4        0.32       -3.47      4.23 o 
   3  11   4        2.80        6.70      4.99 o 
   2   0   5     2796.58     2760.95     22.84 o 
   4   0   5      165.71      150.39      3.65 o 
   6   0   5      816.77      783.33     10.21 o 
   8   0   5       16.67       12.48      2.80 o 
  10   0   5      360.62      368.27     13.48 o 
  12   0   5        0.63        3.84      4.30 o 
   0   1   5     1178.89     1143.12     39.87 o 
   1   1   5      390.33      324.57      3.57 o 
   2   1   5      602.86      546.42      5.20 o 
   3   1   5      211.54      214.04      2.84 o 
   4   1   5      570.19      581.89      5.55 o 
   5   1   5     1931.80     2055.92     14.16 o 
   6   1   5      269.89      310.88      4.30 o 
   7   1   5      119.16      117.10      5.02 o 
   8   1   5       30.73       29.10      2.33 o 
   9   1   5       23.76       26.77      2.79 o 
  10   1   5        9.85        8.09      3.96 o 
  11   1   5       36.58       29.85      3.95 o 
  12   1   5        8.79        3.95      4.60 o 
  13   1   5        4.37        7.82      4.61 o 
   1   2   5      504.54      495.83      4.82 o 
   2   2   5     1270.46     1247.39      9.23 o 
   3   2   5      241.13      234.55      3.70 o 
   4   2   5       20.00       20.47      1.69 o 
   5   2   5      167.01      191.55      3.62 o 
   6   2   5      242.24      231.12      4.79 o 
   7   2   5        3.10        2.82      1.34 o 
   8   2   5       32.26       31.84      2.58 o 
   9   2   5        0.23       -0.53      1.56 o 
  10   2   5        9.13        4.06      2.51 o 
  11   2   5       13.17       11.87      4.60 o 
  12   2   5        4.56       -1.17      3.86 o 
  13   2   5        5.25        8.72      5.03 o 
   0   3   5      789.28      784.95     10.55 o 
   1   3   5     1454.75     1359.17     10.01 o 
   2   3   5       95.14       97.64      1.99 o 
   3   3   5      372.03      356.18      5.48 o 
   4   3   5      425.00      463.64      6.58 o 
   5   3   5       68.22       57.98      3.26 o 
   6   3   5      153.00      157.16      4.32 o 
   7   3   5        9.94        7.19      1.69 o 
   8   3   5       52.41       42.91      3.00 o 
   9   3   5       18.90       20.81      2.62 o 
  10   3   5        0.93       -0.67      1.89 o 
  11   3   5       17.14       14.65      4.32 o 
  12   3   5       36.74       17.61      5.04 o 
   1   4   5     1103.67     1146.35      8.90 o 
   2   4   5     1018.78     1047.66      8.26 o 
   3   4   5      254.55      236.80      5.39 o 
   4   4   5      219.08      221.84      4.72 o 
   5   4   5       55.38       54.92      2.87 o 
   6   4   5      168.61      164.39      4.55 o 
   7   4   5       11.88       10.07      1.92 o 
   8   4   5      128.14      144.80      4.79 o 
   9   4   5       12.09        8.52      2.16 o 
  10   4   5       10.51       10.95      2.99 o 
  11   4   5       16.45       20.68      3.55 o 
  12   4   5       32.78       34.29      5.51 o 
   0   5   5      491.49      449.72      7.49 o 
   1   5   5      184.09      167.71      3.27 o 
   2   5   5       14.48       18.14      1.41 o 
   3   5   5      122.33      121.37      3.99 o 
   4   5   5       21.77       21.62      2.16 o 
   5   5   5       99.82      106.26      4.25 o 
   6   5   5       24.29       25.03      2.38 o 
   7   5   5       10.65       10.55      2.11 o 
   8   5   5       47.41       41.16      3.24 o 
   9   5   5       15.80       15.41      3.10 o 
  10   5   5        7.92        5.18      2.55 o 
  11   5   5       25.87       29.11      4.65 o 
  12   5   5        3.58       14.07     11.42 o 
   1   6   5        0.01       -0.52      0.97 o 
   2   6   5       75.28       77.49      3.35 o 
   3   6   5       49.58       45.61      2.85 o 
   4   6   5       23.93       25.27      2.93 o 
   5   6   5       39.77       38.99      3.22 o 
   6   6   5       17.57       21.77      2.58 o 
   7   6   5       44.26       37.65      3.18 o 
   8   6   5       26.46       23.75      3.31 o 
   9   6   5        5.49        3.48      2.64 o 
  10   6   5       13.24        5.10      2.96 o 
  11   6   5        4.60        3.44      3.65 o 
   0   7   5       52.43       60.03      3.97 o 
   1   7   5       10.53        6.90      1.69 o 
   2   7   5      362.33      372.75      6.93 o 
   3   7   5      125.63      141.23      6.08 o 
   4   7   5       28.64       19.21      2.84 o 
   5   7   5       20.63       16.37      2.46 o 
   6   7   5      104.79      108.11      6.26 o 
   7   7   5       22.91       22.34      3.43 o 
   8   7   5       25.08       23.51      3.59 o 
   9   7   5        8.66       13.29      3.54 o 
  10   7   5        2.06       -0.30      2.98 o 
   1   8   5        4.41        3.67      1.99 o 
   2   8   5       11.37       13.83      2.28 o 
   3   8   5      103.33      110.14      4.60 o 
   4   8   5        2.62        1.45      1.95 o 
   5   8   5        4.16        9.26      3.35 o 
   6   8   5       15.64       10.49      3.11 o 
   7   8   5       72.41       79.03      6.28 o 
   8   8   5        2.30        2.87      3.20 o 
   9   8   5        2.79        0.35      3.89 o 
   0   9   5       25.63       26.78      5.42 o 
   1   9   5       10.69       11.28      3.01 o 
   2   9   5       10.16       11.00      2.73 o 
   3   9   5       49.66       47.21      3.62 o 
   4   9   5       14.34       11.62      2.95 o 
   5   9   5       24.96       23.20      4.72 o 
   6   9   5       30.32       32.27      4.63 o 
   7   9   5       18.37       27.76      5.63 o 
   8   9   5        5.55        0.93      9.01 o 
   1  10   5       10.98        8.45      3.24 o 
   2  10   5        3.11        1.60      3.04 o 
   3  10   5        4.61        2.50      3.30 o 
   4  10   5       11.57        9.16      3.84 o 
   5  10   5        9.19        8.29      3.72 o 
   6  10   5       31.54       36.21      7.05 o 
   0  11   5       13.57       13.39      5.76 o 
   1  11   5       12.88       16.14      4.83 o 
   2  11   5        1.31       -5.72      4.04 o 
   3  11   5        0.36        4.03     10.08 o 
   0   0   6     1693.78     1657.87     26.64 o 
   2   0   6      587.80      638.92      8.15 o 
   4   0   6      150.55      156.19      4.01 o 
   6   0   6       51.25       53.45      5.08 o 
   8   0   6      184.36      167.67      8.79 o 
  10   0   6       69.12       74.82     10.51 o 
  12   0   6        1.23        3.67      4.17 o 
   1   1   6     1794.14     1906.22     12.39 o 
   2   1   6      461.34      449.60      4.93 o 
   3   1   6      164.12      151.51      2.61 o 
   4   1   6      821.59      832.99      7.31 o 
   5   1   6      513.64      605.38      6.17 o 
   6   1   6       68.83       81.14      2.43 o 
   7   1   6        2.44        4.06      1.43 o 
   8   1   6        3.33        1.96      1.41 o 
   9   1   6        8.57        9.08      2.71 o 
  10   1   6        2.99        7.14      2.80 o 
  11   1   6       44.94       46.62      4.81 o 
  12   1   6        5.38        3.58      3.64 o 
  13   1   6        4.13        2.56      4.43 o 
   0   2   6       23.59       20.28      1.78 o 
   1   2   6      464.80      466.99      5.15 o 
   2   2   6       29.59       30.57      1.85 o 
   3   2   6      584.40      608.82      5.95 o 
   4   2   6      902.96      936.57      7.98 o 
   5   2   6       43.12       42.91      2.45 o 
   6   2   6      224.26      199.46      4.62 o 
   7   2   6        2.47        0.93      1.32 o 
   8   2   6       13.21       15.55      2.14 o 
   9   2   6       29.53       25.61      3.10 o 
  10   2   6       13.09       11.71      3.20 o 
  11   2   6       58.56       49.07      4.71 o 
  12   2   6        1.39        0.00      3.88 o 
  13   2   6        0.51        1.64      4.66 o 
   1   3   6       62.90       50.52      1.99 o 
   2   3   6      169.81      173.17      2.74 o 
   3   3   6      278.03      269.76      4.13 o 
   4   3   6      377.82      419.83      6.74 o 
   5   3   6      260.69      275.10      5.74 o 
   6   3   6      119.87      137.86      4.26 o 
   7   3   6      167.88      162.82      4.72 o 
   8   3   6       67.56       68.17      3.60 o 
   9   3   6        4.22        6.42      2.07 o 
  10   3   6        6.94        3.58      2.36 o 
  11   3   6        6.43       14.18      4.39 o 
  12   3   6        2.13        4.71      4.34 o 
   0   4   6      454.25      379.60      6.60 o 
   1   4   6      308.30      312.26      4.15 o 
   2   4   6      316.63      323.65      5.17 o 
   3   4   6       30.09       29.38      2.45 o 
   4   4   6       11.42       11.47      1.74 o 
   5   4   6       33.29       31.11      3.52 o 
   6   4   6        3.25        3.89      1.66 o 
   7   4   6        3.39        2.70      1.70 o 
   8   4   6        5.12        8.16      2.03 o 
   9   4   6        0.41        1.20      1.83 o 
  10   4   6       15.32       12.43      2.98 o 
  11   4   6       14.25        9.55      3.61 o 
  12   4   6       13.18       10.50      7.54 o 
   1   5   6      157.40      161.38      3.37 o 
   2   5   6       42.36       42.39      3.09 o 
   3   5   6      117.60      120.21      3.93 o 
   4   5   6       59.64       61.28      3.25 o 
   5   5   6      112.76      105.08      4.05 o 
   6   5   6       61.44       57.59      3.51 o 
   7   5   6       95.48      102.28      4.34 o 
   8   5   6       89.23       78.30      4.13 o 
   9   5   6        0.53        0.12      2.23 o 
  10   5   6        0.29       -1.16      2.41 o 
  11   5   6        7.72       11.45      3.43 o 
   0   6   6      175.93      192.03      5.63 o 
   1   6   6       20.64       20.20      2.26 o 
   2   6   6        4.19        6.05      1.57 o 
   3   6   6      201.83      210.68      5.24 o 
   4   6   6       30.35       27.05      2.61 o 
   5   6   6       39.67       44.35      3.18 o 
   6   6   6       21.06       21.59      2.69 o 
   7   6   6       83.38       92.81      5.11 o 
   8   6   6       20.38       19.46      3.01 o 
   9   6   6        2.12        2.16      2.76 o 
  10   6   6       10.39       10.03      3.28 o 
  11   6   6        3.96        4.33      4.75 o 
   1   7   6       37.92       32.48      4.07 o 
   2   7   6       68.24       62.71      6.16 o 
   3   7   6        4.42        2.80      1.80 o 
   4   7   6       93.72       91.12      4.39 o 
   5   7   6       33.64       26.53      3.05 o 
   6   7   6        4.90        2.31      2.11 o 
   7   7   6        6.15        7.47      2.87 o 
   8   7   6       18.49       13.98      3.33 o 
   9   7   6       14.84       15.46      3.60 o 
  10   7   6        0.84       -3.58      4.99 o 
   0   8   6       24.49       25.38     10.17 o 
   1   8   6       41.50       43.53      4.75 o 
   2   8   6       25.37       19.72      2.64 o 
   3   8   6       38.40       44.85      3.46 o 
   4   8   6       48.27       52.07      3.69 o 
   5   8   6       25.88       30.20      3.38 o 
   6   8   6        2.45       -1.23      2.48 o 
   7   8   6        7.22        6.27      3.10 o 
   8   8   6        3.26        8.37      3.42 o 
   9   8   6        8.37        8.08      7.41 o 
   1   9   6       35.50       33.22      4.13 o 
   2   9   6       23.87       17.27      5.53 o 
   3   9   6       20.13       25.40      3.50 o 
   4   9   6       64.05       73.21      4.45 o 
   5   9   6       12.92        4.26      3.03 o 
   6   9   6        8.81       11.09      3.71 o 
   7   9   6       19.15       26.50      4.60 o 
   0  10   6        2.13        5.25      4.68 o 
   1  10   6        8.39        7.11      3.34 o 
   2  10   6        6.40        4.84      3.22 o 
   3  10   6        0.78        0.26      4.12 o 
   4  10   6       18.08       12.58      3.97 o 
   5  10   6        3.70       -3.09      5.10 o 
   1  11   6        9.56       14.62      3.86 o 
   2  11   6       11.71        4.90      7.72 o 
   2   0   7      935.69     1051.35     13.16 o 
   4   0   7      104.61      104.30      3.52 o 
   6   0   7      107.97      129.60      4.21 o 
   8   0   7       27.02       27.97      6.87 o 
  10   0   7       86.72       93.05      8.37 o 
  12   0   7       19.84       15.90      6.06 o 
   0   1   7     2449.63     2339.28     23.53 o 
   1   1   7      245.34      286.20      3.89 o 
   2   1   7      393.91      433.98      4.84 o 
   3   1   7      279.25      299.37      4.30 o 
   4   1   7       27.18       24.36      1.72 o 
   5   1   7      206.71      194.87      3.31 o 
   6   1   7      175.68      168.40      6.49 o 
   7   1   7       11.16       13.10      1.82 o 
   8   1   7       50.12       49.06      4.17 o 
   9   1   7       28.29       14.62      3.04 o 
  10   1   7        6.01        5.11      2.84 o 
  11   1   7       27.49       17.27      3.75 o 
  12   1   7        0.39        1.20      3.05 o 
   1   2   7     1122.73     1175.11      9.18 o 
   2   2   7      122.12      105.21      2.38 o 
   3   2   7      149.42      148.09      2.93 o 
   4   2   7      159.60      169.32      3.39 o 
   5   2   7       60.69       55.03      2.81 o 
   6   2   7       38.44       31.18      2.45 o 
   7   2   7       18.39       18.61      2.22 o 
   8   2   7       87.20       91.48      3.92 o 
   9   2   7       17.65       10.77      2.48 o 
  10   2   7       37.49       29.35      3.98 o 
  11   2   7        3.16       -0.81      2.90 o 
  12   2   7       13.91        7.78      4.02 o 
   0   3   7      170.90      167.91      4.39 o 
   1   3   7       93.65      105.06      2.49 o 
   2   3   7      330.04      343.84      4.29 o 
   3   3   7      284.96      278.97      4.36 o 
   4   3   7      388.91      392.73      6.48 o 
   5   3   7        0.83        0.71      1.32 o 
   6   3   7      246.78      246.70      5.59 o 
   7   3   7        2.02        2.66      1.64 o 
   8   3   7       26.57       24.40      2.85 o 
   9   3   7       15.95       12.67      2.38 o 
  10   3   7       13.77       12.34      3.03 o 
  11   3   7        8.43        6.40      3.34 o 
  12   3   7        4.85        3.47      4.50 o 
   1   4   7       69.23       85.12      2.66 o 
   2   4   7      236.96      241.89      4.58 o 
   3   4   7       82.96       78.13      3.31 o 
   4   4   7       23.54       21.33      2.25 o 
   5   4   7       96.38       97.19      6.14 o 
   6   4   7       77.38       83.89      3.86 o 
   7   4   7        7.71        8.88      2.15 o 
   8   4   7       12.10        9.04      2.17 o 
   9   4   7       48.94       58.42      4.24 o 
  10   4   7        0.48        0.51      2.07 o 
  11   4   7        5.52        2.79      3.35 o 
  12   4   7        5.06       15.97     14.61 o 
   0   5   7      256.24      260.48      6.42 o 
   1   5   7       54.60       62.82      2.66 o 
   2   5   7      433.39      441.81      7.54 o 
   3   5   7      316.90      315.91      6.51 o 
   4   5   7        1.84        3.20      1.59 o 
   5   5   7       14.00       15.22      2.20 o 
   6   5   7       11.74       14.35      2.29 o 
   7   5   7       29.01       31.47      3.03 o 
   8   5   7        6.89        2.81      2.44 o 
   9   5   7        8.56        9.60      2.51 o 
  10   5   7        4.29        7.17      2.94 o 
  11   5   7        5.31        8.43      4.14 o 
   1   6   7       46.55       50.55      3.27 o 
   2   6   7       13.05       13.50      2.06 o 
   3   6   7       55.14       52.69      3.26 o 
   4   6   7       39.60       41.53      3.06 o 
   5   6   7       58.48       57.21      4.75 o 
   6   6   7       15.17       16.85      2.56 o 
   7   6   7       12.76       12.13      2.58 o 
   8   6   7       17.43       14.81      2.76 o 
   9   6   7        4.45        3.07      2.96 o 
  10   6   7        0.08        7.59      3.17 o 
   0   7   7      170.78      155.92      9.30 o 
   1   7   7        8.52        5.80      2.09 o 
   2   7   7      457.69      460.68     11.88 o 
   3   7   7      102.45      104.40      6.01 o 
   4   7   7       26.25       31.30      3.08 o 
   5   7   7        5.21        5.15      2.21 o 
   6   7   7       10.23       10.61      2.54 o 
   7   7   7       17.03       18.58      2.95 o 
   8   7   7        5.31        3.16      3.07 o 
   9   7   7       23.22       27.01      4.83 o 
   1   8   7       12.38       13.28      2.95 o 
   2   8   7       22.07       21.23      3.05 o 
   3   8   7       19.56       11.61      2.54 o 
   4   8   7        4.02        3.39      2.09 o 
   5   8   7        3.58        4.75      2.62 o 
   6   8   7       27.81       20.79      3.11 o 
   7   8   7       13.17       11.84      3.43 o 
   8   8   7       14.19       11.80      3.60 o 
   0   9   7       42.96       48.65     10.29 o 
   1   9   7       47.75       60.37      5.17 o 
   2   9   7       23.96       17.19      4.01 o 
   3   9   7       36.20       36.26      3.96 o 
   4   9   7       15.17        9.69      3.05 o 
   5   9   7       13.38       13.84      3.56 o 
   6   9   7        3.10        2.11      3.09 o 
   7   9   7        5.19        3.14      4.74 o 
   1  10   7       17.68       14.22      3.69 o 
   2  10   7       41.37       53.82      5.54 o 
   3  10   7       11.04        8.58      3.55 o 
   4  10   7        3.50        0.57      4.24 o 
   5  10   7        4.59        4.43      6.69 o 
   0   0   8     7272.12     7748.93    100.91 o 
   2   0   8      393.83      420.76      7.20 o 
   4   0   8       25.93       23.97      2.20 o 
   6   0   8      213.06      216.42      6.16 o 
   8   0   8      122.26      126.07      8.67 o 
  10   0   8        3.41       -0.09      3.58 o 
  12   0   8       13.60        4.87      5.64 o 
   1   1   8       50.88       63.14      2.17 o 
   2   1   8       22.44       21.65      1.48 o 
   3   1   8      615.51      599.00      6.77 o 
   4   1   8       21.85       18.12      1.57 o 
   5   1   8       73.80       74.31      2.69 o 
   6   1   8       70.73       65.26      3.31 o 
   7   1   8      148.08      131.94      4.39 o 
   8   1   8       96.76       91.52      5.44 o 
   9   1   8        0.14        1.47      2.65 o 
  10   1   8        8.43        3.67      2.91 o 
  11   1   8        1.60       -0.84      2.84 o 
  12   1   8        6.00       -1.62      3.71 o 
   0   2   8     2640.31     2738.50     27.68 o 
   1   2   8      375.47      460.74      5.39 o 
   2   2   8      115.94      105.30      2.61 o 
   3   2   8        7.57        6.74      0.98 o 
   4   2   8      190.76      159.43      4.90 o 
   5   2   8       48.86       47.12      2.80 o 
   6   2   8       80.19       76.67      3.50 o 
   7   2   8       74.77       80.10      3.85 o 
   8   2   8       30.29       30.05      2.83 o 
   9   2   8        7.96        6.02      3.05 o 
  10   2   8       18.37       17.55      3.67 o 
  11   2   8        7.43       10.21      3.43 o 
  12   2   8        5.47        2.69      3.54 o 
   1   3   8      478.59      491.78      5.64 o 
   2   3   8      128.95      129.88      3.40 o 
   3   3   8       37.18       42.04      2.59 o 
   4   3   8      270.97      270.90      6.36 o 
   5   3   8        4.11        5.05      1.62 o 
   6   3   8        0.07       -0.86      1.45 o 
   7   3   8       94.43      100.48      4.22 o 
   8   3   8       76.66       63.12      4.78 o 
   9   3   8       15.85       10.97      2.57 o 
  10   3   8        1.29        4.47      3.04 o 
  11   3   8       20.45       23.88      4.38 o 
  12   3   8        4.54        6.14      7.53 o 
   0   4   8      240.69      220.65      5.75 o 
   1   4   8       87.10       92.01      2.96 o 
   2   4   8      316.10      321.75      6.30 o 
   3   4   8        7.11        7.03      1.64 o 
   4   4   8       61.76       68.71      3.44 o 
   5   4   8        3.21        4.51      1.69 o 
   6   4   8      111.42      108.19      5.10 o 
   7   4   8       67.94       82.74      4.20 o 
   8   4   8        6.14        6.78      2.24 o 
   9   4   8        3.24        2.83      2.27 o 
  10   4   8        3.85        4.73      2.70 o 
  11   4   8        3.47        7.93      4.32 o 
   1   5   8      228.98      227.79      5.59 o 
   2   5   8       46.56       39.71      2.73 o 
   3   5   8       60.39       54.75      3.52 o 
   4   5   8       58.71       58.61      3.94 o 
   5   5   8       38.78       35.08      2.96 o 
   6   5   8       31.72       28.61      2.92 o 
   7   5   8      238.51      240.19      7.06 o 
   8   5   8      124.68      118.84      5.07 o 
   9   5   8        4.10        5.72      2.48 o 
  10   5   8        9.81       12.40      3.27 o 
  11   5   8        7.65        9.41      8.54 o 
   0   6   8       43.55       53.76     10.74 o 
   1   6   8       25.45       19.62      2.57 o 
   2   6   8        9.05        7.34      1.93 o 
   3   6   8       94.36       97.58      4.20 o 
   4   6   8       12.32       14.60      2.52 o 
   5   6   8       33.68       40.96      3.31 o 
   6   6   8        0.99        2.94      2.07 o 
   7   6   8       23.76       22.56      3.02 o 
   8   6   8       95.76      104.14      5.68 o 
   9   6   8        6.63        7.84      2.99 o 
  10   6   8        1.29        2.92      3.63 o 
   1   7   8       64.67       71.67      5.00 o 
   2   7   8        9.71        7.33      2.31 o 
   3   7   8       12.97       14.78      2.52 o 
   4   7   8        6.43        7.61      2.24 o 
   5   7   8       12.03       11.13      3.00 o 
   6   7   8        8.83        7.46      2.47 o 
   7   7   8       17.51       21.61      3.10 o 
   8   7   8      109.21      108.57      6.21 o 
   9   7   8       18.42       20.97      4.06 o 
   0   8   8       36.38       42.09      7.67 o 
   1   8   8       77.85       96.69      5.96 o 
   2   8   8       17.99       16.93      3.59 o 
   3   8   8       22.99       20.53      3.24 o 
   4   8   8        2.24        1.39      2.22 o 
   5   8   8       10.46       12.78      2.92 o 
   6   8   8       13.24       10.99      2.87 o 
   7   8   8        9.52        2.55      3.28 o 
   8   8   8       10.66        7.42      3.90 o 
   1   9   8       65.36       57.77      7.17 o 
   2   9   8        7.18        6.07      3.22 o 
   3   9   8        4.17        2.12      2.89 o 
   4   9   8        3.00        3.94      2.96 o 
   5   9   8       17.56       16.20      3.54 o 
   6   9   8        4.03        1.88      3.59 o 
   0  10   8       47.86       52.55      7.97 o 
   1  10   8        9.14       13.84      3.82 o 
   2  10   8       22.42       19.87      4.02 o 
   3  10   8        2.64        0.08      3.21 o 
   4  10   8        2.66       12.01     10.12 o 
   2   0   9      740.10      727.80     13.45 o 
   4   0   9      411.13      406.41      7.52 o 
   6   0   9      594.46      571.86     16.02 o 
   8   0   9       49.03       57.64      8.16 o 
  10   0   9       86.43      109.13      9.49 o 
  12   0   9        6.57        9.75      5.37 o 
   0   1   9       12.79       16.22      3.36 o 
   1   1   9      809.83      809.75      8.11 o 
   2   1   9      260.01      255.14      4.29 o 
   3   1   9       54.32       58.24      2.34 o 
   4   1   9      145.11      151.84      4.09 o 
   5   1   9      230.16      222.16      5.78 o 
   6   1   9      168.31      164.88      4.68 o 
   7   1   9      241.21      248.01      7.81 o 
   8   1   9       47.24       53.27      4.69 o 
   9   1   9      121.01      113.18      6.43 o 
  10   1   9        0.68       -2.42      2.75 o 
  11   1   9       10.79       10.67      3.67 o 
  12   1   9        6.94        5.78      3.95 o 
   1   2   9      203.93      220.42      4.72 o 
   2   2   9       40.50       33.91      1.97 o 
   3   2   9      101.37       91.82      4.13 o 
   4   2   9       40.98       38.67      2.65 o 
   5   2   9       68.03       75.44      3.49 o 
   6   2   9       76.02       85.06      4.09 o 
   7   2   9      336.39      348.35      6.98 o 
   8   2   9        7.44        3.90      2.68 o 
   9   2   9       11.59       10.10      3.15 o 
  10   2   9       15.40       13.98      3.64 o 
  11   2   9        1.71        1.22      3.18 o 
  12   2   9        4.77       11.52      4.86 o 
   0   3   9      724.07      718.18     10.51 o 
   1   3   9        3.99        4.41      1.23 o 
   2   3   9      148.08      142.22      4.90 o 
   3   3   9      138.15      125.60      4.17 o 
   4   3   9      182.55      176.81      4.96 o 
   5   3   9       83.51       81.36      3.80 o 
   6   3   9      323.83      333.30      6.90 o 
   7   3   9      156.79      172.12      5.41 o 
   8   3   9       24.89       22.87      2.87 o 
   9   3   9       46.69       44.66      4.64 o 
  10   3   9        0.40       -0.73      2.73 o 
  11   3   9        6.82        4.15      3.59 o 
   1   4   9      117.25      112.34      3.40 o 
   2   4   9       26.05       33.86      3.01 o 
   3   4   9       67.45       71.18      3.51 o 
   4   4   9      185.95      179.96      5.21 o 
   5   4   9       83.50       80.45      3.96 o 
   6   4   9       45.01       44.62      3.37 o 
   7   4   9      100.26      114.26      4.87 o 
   8   4   9      151.16      151.51      5.72 o 
   9   4   9        4.01        0.10      2.28 o 
  10   4   9       18.71       11.94      3.60 o 
  11   4   9        9.92       28.01      8.70 o 
   0   5   9       13.55       17.52      3.06 o 
   1   5   9       35.23       41.01      3.58 o 
   2   5   9        8.19        6.65      1.82 o 
   3   5   9      189.18      174.35      5.50 o 
   4   5   9       28.91       28.36      3.03 o 
   5   5   9       49.10       53.36      3.59 o 
   6   5   9        5.80        3.23      2.08 o 
   7   5   9      148.12      178.51      6.00 o 
   8   5   9       54.44       63.97      4.52 o 
   9   5   9        6.10        4.56      2.56 o 
  10   5   9        1.07        0.85      2.98 o 
   1   6   9        8.77        6.58      2.15 o 
   2   6   9      270.97      257.71      6.78 o 
   3   6   9      213.67      212.64      9.94 o 
   4   6   9        4.60        1.54      2.01 o 
   5   6   9       49.53       45.09      4.13 o 
   6   6   9       17.19       16.16      2.75 o 
   7   6   9       31.52       37.13      3.59 o 
   8   6   9       67.50       61.01      4.45 o 
   9   6   9        7.25        1.95      2.66 o 
  10   6   9        6.30        4.21      7.04 o 
   0   7   9      158.90      170.17     13.48 o 
   1   7   9      143.78      152.07      8.71 o 
   2   7   9      130.00      130.98      6.31 o 
   3   7   9        7.61        5.41      2.35 o 
   4   7   9       10.50       11.13      2.46 o 
   5   7   9       14.62       13.50      2.76 o 
   6   7   9       89.83      101.47      5.13 o 
   7   7   9        5.93        3.59      2.63 o 
   8   7   9        8.14        8.21      2.98 o 
   9   7   9        6.10        5.39      5.31 o 
   1   8   9       41.02       42.22      4.76 o 
   2   8   9       37.98       40.60      4.46 o 
   3   8   9       85.55       88.92      6.74 o 
   4   8   9       21.48       21.14      3.91 o 
   5   8   9        2.37        3.67      2.53 o 
   6   8   9       14.92       16.87      3.16 o 
   7   8   9       30.50       27.18      3.86 o 
   0   9   9        8.57        3.22      4.32 o 
   1   9   9       14.30       15.26      3.70 o 
   2   9   9       29.19       29.62      4.40 o 
   3   9   9        1.47       -0.90      2.98 o 
   4   9   9        4.88        4.27      3.46 o 
   5   9   9        1.86        3.85      3.12 o 
   6   9   9        7.56        6.69      5.12 o 
   1  10   9       23.78       29.12      4.68 o 
   2  10   9        1.00        2.65      4.27 o 
   3  10   9        5.40        1.58      6.10 o 
   0   0  10      123.01      148.75      7.94 o 
   2   0  10      317.24      337.42      7.82 o 
   4   0  10      201.05      206.16      6.43 o 
   6   0  10      351.70      347.05     12.95 o 
   8   0  10       99.58      125.28     13.03 o 
  10   0  10       27.97       26.69      6.33 o 
   1   1  10      200.31      210.63      4.11 o 
   2   1  10       88.84       80.98      2.84 o 
   3   1  10      344.71      326.72      5.14 o 
   4   1  10      112.11      111.28      4.18 o 
   5   1  10      321.97      342.55      7.68 o 
   6   1  10      177.21      192.17      5.66 o 
   7   1  10       88.73       90.36      5.64 o 
   8   1  10       80.05       80.23      8.60 o 
   9   1  10       85.58      102.90      6.35 o 
  10   1  10       14.76       12.30      3.72 o 
  11   1  10        0.12        0.01      3.10 o 
   0   2  10      142.09      154.13      5.58 o 
   1   2  10      365.76      386.61      5.69 o 
   2   2  10       34.59       37.17      2.20 o 
   3   2  10      245.75      244.16      5.86 o 
   4   2  10      241.32      232.66      5.44 o 
   5   2  10      247.12      238.86      5.71 o 
   6   2  10       32.86       35.26      2.99 o 
   7   2  10      107.86      106.77      5.99 o 
   8   2  10        3.90        5.74      2.88 o 
   9   2  10       38.08       29.31      4.23 o 
  10   2  10        1.43        2.70      3.07 o 
  11   2  10        0.32       -2.12      3.38 o 
   1   3  10      245.24      237.52      5.75 o 
   2   3  10      181.04      164.11      4.91 o 
   3   3  10       39.27       41.49      3.16 o 
   4   3  10       75.48       73.63      3.68 o 
   5   3  10      101.19       87.87      4.07 o 
   6   3  10      413.58      432.43      8.12 o 
   7   3  10      146.82      135.53      5.69 o 
   8   3  10       62.05       57.71      4.67 o 
   9   3  10        1.80        0.39      2.74 o 
  10   3  10       41.64       41.96      5.10 o 
  11   3  10        0.49        0.58      4.05 o 
   0   4  10       88.47       86.17      4.55 o 
   1   4  10       17.56       16.13      2.82 o 
   2   4  10       80.50       81.12      3.75 o 
   3   4  10       89.89       77.46      3.80 o 
   4   4  10      160.24      168.74      5.26 o 
   5   4  10        4.22        3.33      1.97 o 
   6   4  10       34.72       35.89      3.18 o 
   7   4  10       78.12       75.86      6.52 o 
   8   4  10        1.56       -0.31      2.26 o 
   9   4  10       23.08       22.82      4.41 o 
  10   4  10        6.53        4.46      3.60 o 
   1   5  10       35.93       37.87      3.32 o 
   2   5  10      120.71      123.09      4.59 o 
   3   5  10      137.20      146.83      5.89 o 
   4   5  10       49.52       53.74      3.66 o 
   5   5  10       56.77       59.76      4.07 o 
   6   5  10       53.10       54.12      3.87 o 
   7   5  10      220.76      217.18      6.64 o 
   8   5  10       30.37       20.66      3.06 o 
   9   5  10        5.24        2.15      2.64 o 
  10   5  10        5.23        6.00      4.89 o 
   0   6  10       46.95       45.99      6.36 o 
   1   6  10       71.21       76.46      5.17 o 
   2   6  10      422.89      453.72      9.23 o 
   3   6  10       24.91       23.91      3.00 o 
   4   6  10        9.05        9.67      2.39 o 
   5   6  10       10.24       10.62      2.52 o 
   6   6  10        9.61        8.61      2.61 o 
   7   6  10       10.15       12.10      2.80 o 
   8   6  10        3.98        5.66      2.79 o 
   9   6  10        8.77       13.49      3.21 o 
   1   7  10       29.72       29.59      4.63 o 
   2   7  10        3.80        4.93      2.59 o 
   3   7  10       13.27       14.22      3.26 o 
   4   7  10       35.31       31.77      3.48 o 
   5   7  10       42.78       53.19      4.11 o 
   6   7  10        7.82        5.58      2.55 o 
   7   7  10       29.00       34.90      3.83 o 
   8   7  10       34.47       31.22      3.90 o 
   0   8  10        8.10       12.45      4.75 o 
   1   8  10       22.79       22.00      4.87 o 
   2   8  10        6.46        3.63      2.93 o 
   3   8  10       10.47        9.90      3.23 o 
   4   8  10        9.93        9.13      3.10 o 
   5   8  10       12.54       10.20      3.07 o 
   6   8  10        5.89        3.36      2.78 o 
   7   8  10        0.24       -1.45      3.27 o 
   1   9  10       18.31       16.69      3.91 o 
   2   9  10       15.47       14.31      3.91 o 
   3   9  10       10.23        7.62      3.54 o 
   4   9  10        4.98        8.54      3.71 o 
   5   9  10        6.14       10.88      5.08 o 
   1  10  10        8.87       11.01     10.40 o 
   2   0  11      555.71      547.67     17.89 o 
   4   0  11      139.38      139.24      6.97 o 
   6   0  11      981.46     1007.18     23.43 o 
   8   0  11        8.45        3.43      4.01 o 
  10   0  11       17.51        7.80      4.91 o 
   0   1  11      227.51      229.96      9.10 o 
   1   1  11       14.28       16.71      1.70 o 
   2   1  11       88.54       96.74      3.43 o 
   3   1  11      290.59      265.53      6.23 o 
   4   1  11       25.15       31.90      2.78 o 
   5   1  11      546.15      546.69      9.34 o 
   6   1  11      270.77      293.94     12.42 o 
   7   1  11       31.26       36.89      4.38 o 
   8   1  11        6.44        7.39      3.16 o 
   9   1  11       33.48       30.13      4.40 o 
  10   1  11       10.61       15.05      4.03 o 
  11   1  11        9.53       14.11      4.76 o 
   1   2  11       51.30       51.05      2.65 o 
   2   2  11       21.48       29.33      2.52 o 
   3   2  11        2.99        3.05      1.62 o 
   4   2  11       23.73       30.36      2.73 o 
   5   2  11      156.99      152.12      5.03 o 
   6   2  11      178.74      173.72      5.88 o 
   7   2  11       23.46       17.15      5.02 o 
   8   2  11        2.14        2.68      3.02 o 
   9   2  11       10.39       12.09      3.62 o 
  10   2  11       14.45       12.82      3.88 o 
  11   2  11       16.02       17.31     15.90 o 
   0   3  11        2.10       -0.37      2.01 o 
   1   3  11       14.81       13.41      2.02 o 
   2   3  11      273.70      274.99      6.38 o 
   3   3  11       36.40       32.64      2.83 o 
   4   3  11       28.83       25.53      2.69 o 
   5   3  11      189.93      204.69      5.85 o 
   6   3  11      136.55      141.55      5.58 o 
   7   3  11       89.88      101.22      5.10 o 
   8   3  11       23.62       20.65      3.90 o 
   9   3  11       44.51       32.41      4.66 o 
  10   3  11        9.54        4.55      3.60 o 
   1   4  11      183.68      161.52      6.66 o 
   2   4  11      178.22      176.08      5.64 o 
   3   4  11      190.24      189.87      5.60 o 
   4   4  11       45.07       48.77      4.24 o 
   5   4  11       59.17       62.49      3.90 o 
   6   4  11       57.56       58.57      3.94 o 
   7   4  11       23.34       18.83      2.97 o 
   8   4  11        0.60       -0.93      2.49 o 
   9   4  11        5.02        7.34      3.80 o 
  10   4  11        1.34        1.81      5.59 o 
   0   5  11        8.04        4.45      3.70 o 
   1   5  11       16.91       13.53      3.38 o 
   2   5  11      286.41      278.99      9.25 o 
   3   5  11      159.42      169.38      5.87 o 
   4   5  11       11.19        8.53      3.01 o 
   5   5  11      120.40      135.44      5.71 o 
   6   5  11       17.33       17.93      2.90 o 
   7   5  11       54.76       51.59      4.16 o 
   8   5  11        5.42        6.61      2.74 o 
   9   5  11       21.93       13.86      3.89 o 
   1   6  11        6.12        6.46      2.69 o 
   2   6  11        6.23        6.67      2.44 o 
   3   6  11        9.65        9.53      2.53 o 
   4   6  11        5.97        1.11      2.23 o 
   5   6  11        2.38        4.58      2.40 o 
   6   6  11       86.88       87.39      6.32 o 
   7   6  11        7.29        5.09      2.63 o 
   8   6  11       18.06       14.84      3.22 o 
   9   6  11        6.45       13.45      4.38 o 
   0   7  11       77.90       72.62      7.82 o 
   1   7  11        3.00        0.13      3.66 o 
   2   7  11       48.11       48.87      4.87 o 
   3   7  11        3.09        2.91      2.52 o 
   4   7  11       11.35       10.41      2.89 o 
   5   7  11       20.36       17.72      4.30 o 
   6   7  11        7.12        7.77      2.86 o 
   7   7  11       13.32       10.22      3.18 o 
   1   8  11       27.41       25.73      4.22 o 
   2   8  11       82.37       79.00      6.13 o 
   3   8  11       37.93       36.84      5.27 o 
   4   8  11       35.96       37.65      5.10 o 
   5   8  11        9.45        9.90      3.48 o 
   6   8  11        6.33       -0.34      3.05 o 
   0   9  11        4.67        1.98      7.17 o 
   1   9  11       18.97       25.85      4.44 o 
   2   9  11       27.90       29.97      4.68 o 
   3   9  11       18.08       22.49      7.51 o 
   4   9  11       19.72       14.85      7.27 o 
   0   0  12      407.20      436.14     20.70 o 
   2   0  12       61.02       66.25      6.30 o 
   4   0  12     1103.81     1150.14     28.95 o 
   6   0  12      185.00      196.30     11.27 o 
   8   0  12        4.70        6.45      4.37 o 
  10   0  12        8.72        5.84      6.59 o 
   1   1  12        6.48        6.63      1.55 o 
   2   1  12       10.99       22.29      2.42 o 
   3   1  12      161.14      165.78      5.39 o 
   4   1  12      205.87      205.05      6.44 o 
   5   1  12      199.01      198.19      6.57 o 
   6   1  12        8.60        8.98      3.69 o 
   7   1  12       24.45       24.89      4.03 o 
   8   1  12        6.31        9.01      3.21 o 
   9   1  12        6.00        4.49      3.44 o 
  10   1  12       22.55       33.36      5.13 o 
   0   2  12       20.06       13.87      3.46 o 
   1   2  12      215.52      205.18      5.34 o 
   2   2  12        5.34        7.65      1.94 o 
   3   2  12      506.07      528.79      8.71 o 
   4   2  12      357.98      359.88      7.30 o 
   5   2  12      174.67      186.06      9.02 o 
   6   2  12        0.08        2.36      2.65 o 
   7   2  12       38.76       39.70      4.54 o 
   8   2  12       31.61       29.97      4.36 o 
   9   2  12       11.68        9.68      3.75 o 
  10   2  12        6.03        5.04      3.74 o 
   1   3  12       58.03       56.34      4.50 o 
   2   3  12       22.46       29.37      2.79 o 
   3   3  12      215.90      232.16      6.08 o 
   4   3  12      386.30      392.83      7.86 o 
   5   3  12      158.29      157.69      5.53 o 
   6   3  12       42.70       39.44      3.52 o 
   7   3  12       11.60        9.42      3.13 o 
   8   3  12        1.77        1.63      2.96 o 
   9   3  12        0.35       -0.91      3.26 o 
  10   3  12        1.90       -0.88      5.49 o 
   0   4  12        3.52       -0.29      4.06 o 
   1   4  12       58.56       52.22      4.92 o 
   2   4  12       58.89       60.32      4.30 o 
   3   4  12      151.63      166.67      7.44 o 
   4   4  12       39.06       36.56      3.33 o 
   5   4  12       76.44       84.68      4.53 o 
   6   4  12        2.13        8.20      2.56 o 
   7   4  12        7.65       12.14      2.88 o 
   8   4  12        5.73        0.10      3.03 o 
   9   4  12       11.20       11.48      4.02 o 
   1   5  12      126.14      121.12      6.37 o 
   2   5  12        8.72        9.08      2.41 o 
   3   5  12      450.26      471.63     12.01 o 
   4   5  12       92.59       97.11      4.86 o 
   5   5  12        5.92        1.94      2.34 o 
   6   5  12       11.44       15.40      2.87 o 
   7   5  12       15.42       11.93      2.85 o 
   8   5  12        7.64       13.50      3.16 o 
   9   5  12        4.36        1.22      4.26 o 
   0   6  12      158.44      160.19     14.61 o 
   1   6  12        7.99        7.29      3.29 o 
   2   6  12        7.97        4.39      3.09 o 
   3   6  12       38.61       42.28      5.60 o 
   4   6  12       32.64       23.92      3.28 o 
   5   6  12       31.40       35.20      3.84 o 
   6   6  12        4.82        4.54      2.60 o 
   7   6  12        6.70        4.46      2.87 o 
   8   6  12        4.41        7.06      3.55 o 
   1   7  12       18.10       15.73      3.94 o 
   2   7  12       23.00       25.00      3.91 o 
   3   7  12       97.17       99.98      8.03 o 
   4   7  12       25.36       18.04      5.13 o 
   5   7  12        0.24        0.53      2.57 o 
   6   7  12       15.39       17.24      3.55 o 
   7   7  12        3.63        1.54      3.29 o 
   0   8  12       15.23       28.03      6.54 o 
   1   8  12       15.56       10.49      4.63 o 
   2   8  12       45.88       44.88      5.91 o 
   3   8  12       18.80       10.84      4.18 o 
   4   8  12        5.81        9.07      3.97 o 
   5   8  12       26.88       24.84      5.48 o 
   2   0  13      370.43      379.31     25.70 o 
   4   0  13       76.35       95.02      8.08 o 
   6   0  13      108.49      104.47     11.84 o 
   8   0  13        7.85        9.46      5.10 o 
   0   1  13       73.84       59.87      5.72 o 
   1   1  13        1.35        1.17      1.54 o 
   2   1  13        5.02        6.50      2.16 o 
   3   1  13       21.75       29.51      3.88 o 
   4   1  13      131.81      124.02      7.22 o 
   5   1  13      498.60      513.00     14.68 o 
   6   1  13       14.28       14.74      3.72 o 
   7   1  13        6.03        9.84      3.35 o 
   8   1  13       33.86       34.65      5.18 o 
   9   1  13        2.06        2.55      3.49 o 
  10   1  13       11.65        6.13      7.56 o 
   1   2  13        1.95       -1.83      1.86 o 
   2   2  13      112.49      104.78      4.44 o 
   3   2  13      455.21      442.86     12.06 o 
   4   2  13        9.85       11.20      2.32 o 
   5   2  13       69.25       63.98      4.33 o 
   6   2  13      116.56      132.18      7.13 o 
   7   2  13       65.38       72.20      5.95 o 
   8   2  13        6.73        5.01      3.47 o 
   9   2  13        0.87       -4.42      4.22 o 
   0   3  13       61.70       56.08      5.42 o 
   1   3  13       58.46       64.72      4.19 o 
   2   3  13       29.29       32.03      3.37 o 
   3   3  13       50.03       43.02      3.84 o 
   4   3  13      448.50      481.55      9.04 o 
   5   3  13       21.14       18.51      2.89 o 
   6   3  13       51.01       49.75      4.23 o 
   7   3  13       56.30       56.71      6.41 o 
   8   3  13        3.37        3.79      3.77 o 
   9   3  13        3.34        2.64      3.71 o 
   1   4  13       13.54       16.18      3.80 o 
   2   4  13       30.62       28.56      3.56 o 
   3   4  13       16.75       20.02      3.03 o 
   4   4  13       54.96       51.30      3.89 o 
   5   4  13       10.74       10.99      2.69 o 
   6   4  13       30.67       26.39      3.83 o 
   7   4  13        4.68        5.21      3.07 o 
   8   4  13        2.14       -2.52      3.18 o 
   9   4  13        1.82       -6.18      6.83 o 
   0   5  13      104.31       85.75      7.93 o 
   1   5  13       22.19       19.75      4.23 o 
   2   5  13        2.42        4.63      2.74 o 
   3   5  13       27.89       25.44      3.32 o 
   4   5  13        5.96        5.23      2.52 o 
   5   5  13        5.68        7.25      2.76 o 
   6   5  13       22.69       22.05      3.50 o 
   7   5  13        0.80        0.03      2.61 o 
   8   5  13        4.00        8.60      3.96 o 
   1   6  13        1.36       -0.94      2.47 o 
   2   6  13      137.73      125.23      7.41 o 
   3   6  13       27.19       26.79      4.53 o 
   4   6  13       98.62       89.49      5.76 o 
   5   6  13        2.50        5.78      2.78 o 
   6   6  13        1.90        0.59      2.66 o 
   7   6  13        0.65        0.65      2.89 o 
   0   7  13       16.62       22.64      6.11 o 
   1   7  13        2.27        5.93      3.97 o 
   2   7  13       51.41       58.98      5.70 o 
   3   7  13       52.72       59.81      8.81 o 
   4   7  13       20.99       10.74      3.84 o 
   5   7  13        2.60        6.15      3.39 o 
   6   7  13        8.87        3.22      3.68 o 
   1   8  13        6.91        5.17      3.62 o 
   2   8  13        5.84        4.98      3.61 o 
   3   8  13        2.59        1.87      5.82 o 
   0   0  14      280.96      320.71     15.92 o 
   2   0  14       46.69       38.05      5.93 o 
   4   0  14      538.32      552.51     17.26 o 
   6   0  14       33.79       32.56      6.30 o 
   8   0  14       40.19       55.25      8.38 o 
   1   1  14       13.19       11.27      2.87 o 
   2   1  14       25.12       20.47      3.04 o 
   3   1  14       23.35       18.17      2.83 o 
   4   1  14       23.29       24.36      3.93 o 
   5   1  14      326.15      362.04     10.40 o 
   6   1  14        4.68        7.82      3.36 o 
   7   1  14       35.09       42.94      5.04 o 
   8   1  14        9.71        7.87      3.91 o 
   9   1  14        6.30        6.01      4.17 o 
   0   2  14      105.13      108.77      8.37 o 
   1   2  14        2.65        4.20      2.35 o 
   2   2  14       45.75       41.57      3.56 o 
   3   2  14       42.21       30.62      3.29 o 
   4   2  14      217.02      202.86      7.33 o 
   5   2  14       21.65       23.46      3.99 o 
   6   2  14        1.96        2.94      3.09 o 
   7   2  14        6.74        9.47      3.63 o 
   8   2  14        7.93        6.57      3.93 o 
   1   3  14        9.93       13.64      2.77 o 
   2   3  14       61.57       56.36      4.10 o 
   3   3  14      121.92      117.46      5.81 o 
   4   3  14      149.70      150.84      5.73 o 
   5   3  14       48.41       50.02      4.35 o 
   6   3  14       27.18       28.95      4.51 o 
   7   3  14        7.34        6.25      3.60 o 
   8   3  14        2.49        0.99      3.46 o 
   0   4  14        7.11        3.92      4.32 o 
   1   4  14      117.96      115.71      7.88 o 
   2   4  14      175.68      176.19      7.60 o 
   3   4  14      132.00      126.90      5.72 o 
   4   4  14       37.62       40.38      3.78 o 
   5   4  14        7.09       10.25      2.76 o 
   6   4  14        9.06        2.74      3.14 o 
   7   4  14       10.12        7.83      3.95 o 
   8   4  14        9.14        8.84      6.85 o 
   1   5  14       25.44       29.87      4.25 o 
   2   5  14       46.59       50.20      5.21 o 
   3   5  14      130.81      121.77      7.17 o 
   4   5  14       13.14       12.50      3.02 o 
   5   5  14       18.19       20.66      3.54 o 
   6   5  14       41.31       48.71      4.40 o 
   7   5  14       16.69       13.70      3.71 o 
   0   6  14       17.91       16.43      5.43 o 
   1   6  14       21.71       27.54      4.26 o 
   2   6  14       16.79        9.61      3.56 o 
   3   6  14        5.75        0.30      2.93 o 
   4   6  14        4.05        8.20      3.19 o 
   5   6  14       10.52        9.03      3.29 o 
   6   6  14        8.89        7.95      3.80 o 
   1   7  14       59.59       63.62      6.63 o 
   2   7  14        1.08       -1.96      3.05 o 
   3   7  14       15.65        5.50      4.30 o 
   4   7  14       15.54       18.45      5.85 o 
   2   0  15      136.37      129.83     13.47 o 
   4   0  15       17.50       16.28      5.45 o 
   6   0  15       47.46       58.80      8.17 o 
   8   0  15       22.70       23.78      6.93 o 
   0   1  15       35.01       31.08      4.13 o 
   1   1  15       26.29       18.22      3.04 o 
   2   1  15       58.73       48.13      3.97 o 
   3   1  15       18.11       22.72      3.90 o 
   4   1  15        8.65        9.01      3.38 o 
   5   1  15       79.72       86.72      6.28 o 
   6   1  15       28.76       31.74      4.68 o 
   7   1  15        9.60        8.02      5.85 o 
   8   1  15       15.14       14.48      4.53 o 
   1   2  15       59.17       44.03      4.33 o 
   2   2  15        6.88        4.63      2.94 o 
   3   2  15        9.92       12.61      2.91 o 
   4   2  15       24.99       33.17      3.87 o 
   5   2  15       87.11       93.05      6.67 o 
   6   2  15       68.52       69.64      6.16 o 
   7   2  15       29.69       39.06      5.21 o 
   8   2  15       10.60       20.51      9.60 o 
   0   3  15        9.03        7.23      4.84 o 
   1   3  15       36.82       29.03      4.53 o 
   2   3  15       37.06       31.67      3.82 o 
   3   3  15        2.51        7.09      2.95 o 
   4   3  15       10.07       11.51      3.12 o 
   5   3  15       19.94       26.56      4.19 o 
   6   3  15       11.68        7.03      3.64 o 
   7   3  15       12.51        5.45      4.22 o 
   8   3  15        2.17       12.01     15.77 o 
   1   4  15      108.86      121.32      8.70 o 
   2   4  15      105.19      116.75      6.84 o 
   3   4  15       83.02       88.41      5.23 o 
   4   4  15       30.83       31.12      3.73 o 
   5   4  15       21.69       17.50      4.65 o 
   6   4  15        2.95        5.81      3.78 o 
   7   4  15        4.78       17.62      6.43 o 
   0   5  15       11.89       10.63      4.82 o 
   1   5  15       23.11       20.48      5.68 o 
   2   5  15       50.59       55.32      7.21 o 
   3   5  15       10.61        6.57      3.42 o 
   4   5  15       19.49       19.40      4.00 o 
   5   5  15        2.40       -0.57      2.68 o 
   6   5  15        9.45       10.27      4.56 o 
   1   6  15        3.82        3.91      3.34 o 
   2   6  15       27.12       28.53      5.04 o 
   3   6  15        6.56        9.81      3.67 o 
   4   6  15        8.95       12.51      4.10 o 
   5   6  15        1.33       -2.72      4.03 o 
   0   7  15        6.80        8.19     10.81 o 
   1   7  15        4.23       -1.65      4.58 o 
   2   7  15        7.73       -0.43      9.90 o 
   3   7  15        9.93       12.78     10.88 o 
   0   0  16      182.65      153.54     11.39 o 
   2   0  16        3.81       -2.00      4.88 o 
   4   0  16        8.41        6.85      4.77 o 
   6   0  16        7.03       11.23      5.41 o 
   1   1  16       56.17       72.84      4.90 o 
   2   1  16       21.35       21.12      4.06 o 
   3   1  16        4.02        0.03      3.18 o 
   4   1  16       51.46       57.92      5.69 o 
   5   1  16       21.76       18.68      4.23 o 
   6   1  16       18.45       19.80      4.36 o 
   7   1  16       15.54       17.97      4.61 o 
   0   2  16      143.79      142.12     10.34 o 
   1   2  16      110.51      133.02      6.77 o 
   2   2  16       13.09       15.35      3.33 o 
   3   2  16       11.73       10.16      3.45 o 
   4   2  16        6.19        5.33      3.41 o 
   5   2  16        3.54        0.93      3.37 o 
   6   2  16        9.79       10.28      3.82 o 
   7   2  16       15.43       25.89      7.03 o 
   1   3  16       36.09       42.40      5.80 o 
   2   3  16       11.45       10.90      3.23 o 
   3   3  16        3.64        3.94      3.21 o 
   4   3  16        5.41        3.58      2.85 o 
   5   3  16       19.63       17.96      4.51 o 
   6   3  16       26.37       32.49      6.72 o 
   7   3  16        5.04       13.65      8.91 o 
   0   4  16        4.25        2.70      5.27 o 
   1   4  16        0.61        1.44      3.13 o 
   2   4  16        5.39        5.43      3.46 o 
   3   4  16        2.64        3.17      2.91 o 
   4   4  16        2.51       -0.03      3.30 o 
   5   4  16        3.95        2.95      3.29 o 
   6   4  16        8.47        2.40      6.43 o 
   1   5  16        7.07        8.63      4.11 o 
   2   5  16        1.31       -4.32      2.88 o 
   3   5  16       23.63       20.20      4.29 o 
   4   5  16        5.07        1.66      3.79 o 
   5   5  16       10.42        7.44      4.84 o 
   0   6  16       28.52       40.46     15.48 o 
   1   6  16        8.60        2.49      3.30 o 
   2   6  16       15.20       12.93      5.46 o 
   3   6  16       10.86       14.74      8.71 o 
   2   0  17        1.25       -4.13      5.05 o 
   4   0  17       42.05       62.23      8.59 o 
   6   0  17        9.63       11.27      5.90 o 
   0   1  17        0.92       -5.73      5.59 o 
   1   1  17       24.88       22.02      4.17 o 
   2   1  17        1.32        1.84      3.15 o 
   3   1  17        0.20        6.24      4.11 o 
   4   1  17        3.66       10.48      3.94 o 
   5   1  17        2.66        1.55      4.66 o 
   6   1  17        6.74        5.14      5.10 o 
   1   2  17        5.10        5.37      3.79 o 
   2   2  17        3.98        3.66      3.11 o 
   3   2  17        5.68        5.73      3.91 o 
   4   2  17        2.08        4.00      3.73 o 
   5   2  17       18.02       17.51      5.00 o 
   6   2  17        9.83       16.08      6.72 o 
   0   3  17       15.18        4.98      5.18 o 
   1   3  17        4.45        2.70      3.39 o 
   2   3  17       33.80       33.24      5.24 o 
   3   3  17       27.83       32.08      5.32 o 
   4   3  17        4.04        9.39      4.15 o 
   5   3  17        3.75        2.34      5.79 o 
   1   4  17        3.23        7.33      3.80 o 
   2   4  17       17.70       13.69      4.72 o 
   3   4  17       16.37       10.93      4.27 o 
   4   4  17       15.19       20.24      5.75 o 
   0   5  17        6.07       13.28      5.68 o 
   1   5  17        2.15        2.74      3.87 o 
   2   5  17        7.16       10.55      5.12 o 
   3   5  17        5.81       -3.29      4.55 o 
   2   0  18        6.11       -2.35      6.22 o 
   4   0  18        9.82        4.93      5.80 o 
   1   1  18        6.04        8.08      5.91 o 
   2   1  18       11.31        6.83      4.83 o 
   3   1  18       14.49        5.94      4.65 o 
   4   1  18        5.23        8.10      4.35 o 
   5   1  18        2.71        4.99      5.40 o 
   0   2  18       53.61       39.81     11.85 o 
   1   2  18       19.54       18.85      5.15 o 
   2   2  18        1.79        2.30      5.19 o 
   3   2  18        5.59        8.50      4.46 o 
   4   2  18        4.94        1.93      4.77 o 
   1   3  18        6.94        5.64      3.96 o 
   2   3  18       21.48       26.60      5.39 o 
   3   3  18        4.95       -9.15      6.10 o 
   0   4  18       18.39       32.23      7.08 o 
   1   4  18       16.55       16.46      4.88 o 
   2   4  18        1.38        5.67      8.57 o 
   2   0  19        4.63       -2.81      5.52 o 
   1   1  19       22.82       15.05      7.25 o 
   2   1  19        0.72        3.64      5.83 o 
   1   2  19       15.27       19.84      7.31 o 
                                                 
